# Supplementary material for: CRISPR-Cas-amplified urinary biomarkers for multiplexed and portable cancer diagnostics
Source: Nat Nanotechnol. 2023 Apr 24;18(7):798–807. doi: 10.1038/s41565-023-01372-9 (PMC10359190; doi:10.1038/s41565-023-01372-9)
Supplement: Source Data Fig. 2 — Statistical Source Data [file 41565_2023_1372_MOESM3_ESM.xlsx]

## Sheet: Fig 2b
Normalized initial Cas12 cleavage velocity (V0)
	Barcode length (nt)	Modified DNA in vivo	Modified DNA in vitro	Native DNA in vivo	Native DNA in vitro
10 mer	10	0	0	0	0
15 mer	15	0	0	0	0
18 mer	18	0.6622	0.409829	0	0.463892
20 mer	20	1.98907	0.705326	0.01772	0.701371
22 mer	22	1.1	0.745647	0	0.751866
24 mer	24	1	1	0	1
26 mer	26	0.661094	0.589152	0.01048	0.556216
30 mer	30	0.371366	0.521894	0	0.454753
34 mer	34	0.414099	0.51144	0.01407	0.303108
Note data shown the cleavage rates normallized to 24 mer, value for 24 mer native DNA in vivo is 0. Orginial cleavage rates were shown in Supplemenaty Table 2.

## Sheet: Fig 2d
Quantification of LFA
	Saline			DNA Barcode
Position	Counts		Position	Counts
0	241.064		0	233.271
1	241.333		1	233.663
2	241.417		2	233.984
3	241.643		3	234.318
4	241.817		4	234.744
5	242.071		5	235.221
6	242.266		6	235.62
7	242.298		7	235.845
8	242.385		8	236.081
9	242.599		9	236.43
10	242.627		10	236.667
11	242.742		11	236.674
12	242.742		12	236.861
13	242.766		13	237.248
14	242.825		14	237.419
15	242.845		15	237.647
16	242.889		16	237.953
17	242.881		17	238.302
18	242.921		18	238.473
19	242.984		19	238.725
20	243.012		20	238.919
21	243.012		21	239.093
22	243.032		22	239.174
23	243.075		23	239.244
24	243.143		24	239.314
25	243.167		25	239.419
26	243.198		26	239.62
27	243.202		27	239.725
28	243.274		28	239.876
29	243.452		29	240
30	243.44		30	240.19
31	243.464		31	240.415
32	243.444		32	240.477
33	243.508		33	240.45
34	243.448		34	240.484
35	243.456		35	240.574
36	243.468		36	240.628
37	243.484		37	240.74
38	243.575		38	240.802
39	243.778		39	240.756
40	243.746		40	240.729
41	243.742		41	240.674
42	243.679		42	240.733
43	243.671		43	240.841
44	243.686		44	240.88
45	243.722		45	240.969
46	243.675		46	241.058
47	243.611		47	241.035
48	243.548		48	241.097
49	243.532		49	241.112
50	243.524		50	241.213
51	243.567		51	241.174
52	243.429		52	241.093
53	243.421		53	241.124
54	243.385		54	241.182
55	243.496		55	241.221
56	243.56		56	241.101
57	243.556		57	241.074
58	243.425		58	241.085
59	243.448		59	241.19
60	243.444		60	241.298
61	243.448		61	241.407
62	243.357		62	241.461
63	243.333		63	241.531
64	243.314		64	241.558
65	243.397		65	241.558
66	243.429		66	241.639
67	243.44		67	241.636
68	243.278		68	241.651
69	243.27		69	241.671
70	243.246		70	241.806
71	243.222		71	241.892
72	243.206		72	241.837
73	243.186		73	241.783
74	243.123		74	241.903
75	243.091		75	241.965
76	243.036		76	241.892
77	243.032		77	241.81
78	243.087		78	241.752
79	243.087		79	241.725
80	243.064		80	241.736
81	242.94		81	241.814
82	242.837		82	241.876
83	242.726		83	241.884
84	242.564		84	241.849
85	242.456		85	241.93
86	242.361		86	242.066
87	242.222		87	242.233
88	242.278		88	242.31
89	242.115		89	242.271
90	242.067		90	242.236
91	241.754		91	242.19
92	241.56		92	242.229
93	241.314		93	242.26
94	241.143		94	242.256
95	241.024		95	242.186
96	240.786		96	242.139
97	240.48		97	242.209
98	239.774		98	242.077
99	239.952		99	241.915
100	239.814		100	241.771
101	239.548		101	241.527
102	239.21		102	241.217
103	238.683		103	241.136
104	237.79		104	240.996
105	237.139		105	240.826
106	236.266		106	240.605
107	234.762		107	240.504
108	233.512		108	240.388
109	231.754		109	240.252
110	230.091		110	240.132
111	227.861		111	240.054
112	224.869		112	240.008
113	216.845		113	239.996
114	200.099		114	240.074
115	171.603		115	240.054
116	152.992		116	240.07
117	122.083		117	240.077
118	105.492		118	240.089
119	97.8254		119	240.19
120	93.8095		120	240.329
121	92.1667		121	240.5
122	89.8294		122	240.547
123	89.619		123	240.57
124	91.4841		124	240.57
125	97.6071		125	240.624
126	108.809		126	240.798
127	119.893		127	240.934
128	133.155		128	241.178
129	145.599		129	241.283
130	156.778		130	241.43
131	165.579		131	241.481
132	172.571		132	241.535
133	184.036		133	241.593
134	194.425		134	241.671
135	203.234		135	241.686
136	207.468		136	241.709
137	212.552		137	241.802
138	218.881		138	241.919
139	224.294		139	242.12
140	228.004		140	242.213
141	229.849		141	242.171
142	232.06		142	242.194
143	234.452		143	242.283
144	236.869		144	242.283
145	238.436		145	242.229
146	239.425		146	242.26
147	239.98		147	242.256
148	240.579		148	242.298
149	240.881		149	242.329
150	241.167		150	242.326
151	241.556		151	242.337
152	241.889		152	242.337
153	242.127		153	242.364
154	242.238		154	242.372
155	242.214		155	242.38
156	242.286		156	242.376
157	242.436		157	242.368
158	242.69		158	242.469
159	242.722		159	242.531
160	242.714		160	242.504
161	242.956		161	242.519
162	243.091		162	242.605
163	243.175		163	242.659
164	243.206		164	242.709
165	243.198		165	242.752
166	243.901		166	242.671
167	243.992		167	242.581
168	244.008		168	242.682
169	244.02		169	242.717
170	244.087		170	242.655
171	244.226		171	242.62
172	244.345		172	242.585
173	244.468		173	242.585
174	244.548		174	242.535
175	244.552		175	242.481
176	244.591		176	242.446
177	244.94		177	242.5
178	244.976		178	242.473
179	244.913		179	242.45
180	244.881		180	242.527
181	244.897		181	242.453
182	244.921		182	242.508
183	244.909		183	242.457
184	244.861		184	242.419
185	244.849		185	242.399
186	244.861		186	242.469
187	244.909		187	242.5
188	245.048		188	242.488
189	245.107		189	242.457
190	245.135		190	242.392
191	245.111		191	242.337
192	245.127		192	242.298
193	245.131		193	242.252
194	245.155		194	242.186
195	245.171		195	242.24
196	245.143		196	242.326
197	245.016		197	242.426
198	245.056		198	242.403
199	245.194		199	242.415
200	245.25		200	242.302
201	245.194		201	242.248
202	245.06		202	242.341
203	245		203	242.267
204	245.004		204	242.295
205	245.131		205	242.287
206	245.218		206	242.291
207	245.186		207	242.283
208	245.151		208	242.229
209	245.163		209	242.213
210	245.155		210	242.256
211	245.167		211	242.252
212	245.111		212	242.205
213	245.099		213	242.279
214	245.091		214	242.275
215	245.056		215	242.244
216	244.964		216	242.295
217	245.234		217	242.434
218	245.135		218	242.488
219	245.087		219	242.453
220	245.067		220	242.442
221	245.087		221	242.419
222	245.075		222	242.407
223	245.067		223	242.407
224	245.075		224	242.403
225	245.087		225	242.469
226	245.052		226	242.539
227	245.024		227	242.593
228	245.02		228	242.446
229	245.067		229	242.457
230	245.095		230	242.399
231	245.167		231	242.419
232	245.206		232	242.423
233	245.242		233	242.415
234	245.254		234	242.419
235	245.266		235	242.345
236	245.31		236	242.337
237	245.298		237	242.384
238	245.254		238	242.392
239	245.179		239	242.411
240	245.131		240	242.415
241	245.147		241	242.415
242	245.071		242	242.349
243	245.079		243	242.322
244	245.107		244	242.345
245	245.083		245	242.271
246	245.143		246	242.271
247	245.147		247	242.182
248	245.19		248	242.205
249	245.198		249	242.233
250	245.115		250	242.337
251	245.06		251	242.287
252	245.099		252	242.178
253	245.206		253	242.112
254	245.19		254	242.182
255	245.159		255	242.12
256	244.988		256	242.097
257	245.036		257	242.163
258	245.02		258	242.139
259	245.024		259	242.128
260	245.02		260	242.178
261	245.008		261	242.225
262	244.996		262	242.271
263	244.984		263	242.213
264	244.992		264	242.12
265	244.992		265	241.965
266	245.064		266	241.93
267	245.056		267	241.992
268	245.032		268	242.097
269	245.004		269	242.143
270	245.048		270	242.108
271	245.067		271	242.004
272	245.091		272	241.957
273	244.964		273	241.988
274	244.968		274	242.12
275	244.956		275	242.19
276	245.032		276	242.209
277	245.139		277	242.132
278	245.119		278	242.097
279	245.115		279	242.081
280	245.087		280	242.089
281	245.044		281	242.062
282	245.012		282	242.058
283	245.056		283	242.151
284	245.02		284	242.19
285	245.143		285	242.139
286	245.131		286	242.116
287	245.099		287	242.112
288	245.103		288	242.171
289	245.083		289	242.256
290	245.119		290	242.19
291	245.127		291	242.128
292	245.111		292	242.12
293	245.119		293	242.167
294	245.171		294	242.155
295	245.123		295	242.171
296	245.056		296	242.209
297	245.048		297	242.186
298	245.056		298	242.147
299	245.056		299	242.085
300	245.016		300	242.07
301	245.02		301	242.012
302	245.111		302	242.016
303	245.067		303	242.012
304	245.087		304	242.07
305	245.115		305	242.066
306	245.004		306	242.097
307	244.925		307	242.097
308	244.913		308	241.996
309	244.909		309	242
310	244.897		310	242
311	244.921		311	242.039
312	244.933		312	242.039
313	244.984		313	241.965
314	244.992		314	241.899
315	244.992		315	241.872
316	244.976		316	241.934
317	245.099		317	241.95
318	245.139		318	241.961
319	245.167		319	241.961
320	245.139		320	241.942
321	245.103		321	241.926
322	245.139		322	241.926
323	245.183		323	241.969
324	245.202		324	241.919
325	245.214		325	241.837
326	244.948		326	241.764
327	244.909		327	241.752
328	244.921		328	241.814
329	244.893		329	241.81
330	244.901		330	241.892
331	244.893		331	241.988
332	244.881		332	241.992
333	244.921		333	242.008
334	244.964		334	241.992
335	244.992		335	242.047
336	245.119		336	242.008
337	245.067		337	241.957
338	245.052		338	242.023
339	245.044		339	242.012
340	245.02		340	241.988
341	245.048		341	242.012
342	245.056		342	241.953
343	245.067		343	241.926
344	245.079		344	241.996
345	245.111		345	242.07
346	245.167		346	241.957
347	245.115		347	241.903
348	245.099		348	241.957
349	245.131		349	241.942
350	245.159		350	241.973
351	245.139		351	241.938
352	245.099		352	241.938
353	245.095		353	241.864
354	245.103		354	241.686
355	245.186		355	241.678
356	245.234		356	241.733
357	245.202		357	241.717
358	245.202		358	241.771
359	245.155		359	241.837
360	245.103		360	241.841
361	245.036		361	241.814
362	245.052		362	241.686
363	245.008		363	241.647
364	244.917		364	241.694
365	244.944		365	241.674
366	245.095		366	241.733
367	245.123		367	241.752
368	245.131		368	241.798
369	245.028		369	241.779
370	245.012		370	241.795
371	244.984		371	241.864
372	245.071		372	242.012
373	245.064		373	242.043
374	245.06		374	241.822
375	244.944		375	241.636
376	244.857		376	241.771
377	244.877		377	241.837
378	244.972		378	241.81
379	244.98		379	241.717
380	244.984		380	241.702
381	244.976		381	241.62
382	244.944		382	241.45
383	244.917		383	241.434
384	244.972		384	241.438
385	244.948		385	241.469
386	244.841		386	241.473
387	244.877		387	241.484
388	244.925		388	241.457
389	244.948		389	241.314
390	244.944		390	241.357
391	244.94		391	241.337
392	244.98		392	241.287
393	245.008		393	241.151
394	245.036		394	241.023
395	245.056		395	240.996
396	245.079		396	240.965
397	245.079		397	240.911
398	245.083		398	240.845
399	245.079		399	240.837
400	245		400	240.764
401	244.992		401	240.713
402	245		402	240.601
403	244.98		403	240.581
404	244.968		404	240.426
405	244.976		405	240.345
406	245.071		406	240.047
407	245.075		407	239.942
408	245.052		408	239.667
409	245.012		409	239.426
410	245.004		410	239.415
411	244.96		411	239.279
412	244.936		412	239.093
413	244.905		413	238.655
414	244.865		414	238.399
415	245.036		415	238.05
416	245.119		416	237.88
417	245.127		417	237.55
418	245.123		418	237.112
419	244.956		419	236.322
420	244.766		420	235.767
421	244.833		421	235.108
422	244.825		422	234.74
423	244.897		423	234.108
424	244.885		424	233.116
425	244.766		425	232.252
426	244.706		426	230.876
427	244.623		427	229.291
428	244.448		428	227.709
429	244.444		429	225.457
430	244.337		430	222.392
431	244.274		431	218.818
432	244.064		432	214.639
433	243.599		433	208.791
434	243.385		434	199.938
435	243.27		435	185.264
436	242.944		436	165.818
437	242.401		437	144.729
438	241.849		438	122.539
439	241.393		439	99.9922
440	241.254		440	85.8915
441	241.028		441	82.3488
442	240.885		442	83.1202
443	240.599		443	85.9922
444	240.452		444	88.5504
445	240.429		445	90.9574
446	240.5		446	92.6589
447	240.52		447	93.1085
448	240.69		448	92.7946
449	240.984		449	92.9651
450	241.286		450	95.4961
451	241.762		451	101.256
452	242.016		452	111.345
453	242.139		453	127.764
454	242.19		454	147.934
455	242.409		455	169.5
456	242.436		456	189.62
457	242.433		457	203.221
458	242.436		458	213.337
459	242.401		459	220.074
460	242.448		460	224.477
461	242.456		461	227.632
462	242.413		462	229.682
463	242.353		463	231.283
464	242.365		464	232.605
465	242.306		465	234.186
466	242.337		466	235.426
467	242.258		467	236.45
468	242.246		468	237.039
469	242.159		469	237.628
470	242.127		470	238.101
471	242.214		471	238.492
472	242.23		472	238.942
473	242.23		473	239.326
474	242.27		474	239.678
475	242.06		475	239.961
476	242.111		476	240.267
477	242.127		477	240.38
478	242.127		478	240.554
479	242.155		479	240.674
480	242.183		480	241
481	242.234		481	241.213
482	242.222		482	241.608
483	242.27		483	241.798
484	242.306		484	241.934
485	242.452		485	242.027
486	242.512		486	242.132
487	242.528		487	242.368
488	242.476		488	242.55
489	242.444		489	242.795
490	242.433		490	242.95
491	242.476		491	243.217
492	242.532		492	243.329
493	242.544		493	243.585
494	242.532		494	243.636
495	242.516		495	243.783
496	242.536		496	243.884
497	242.615		497	243.884
498	242.627		498	244.132
499	242.659		499	244.318
500	242.714		500	244.508
501	242.726		501	244.543
502	242.754		502	244.531
503	242.794		503	244.632
504	242.833		504	244.841
505	242.814		505	244.953
506	242.774		506	245.12
507	242.766		507	245.229
508	242.73		508	245.236
509	242.714		509	245.267
510	242.702		510	245.353
511	242.679		511	245.484
512	242.615		512	245.574
513	242.599		513	245.581
514	242.544		514	245.643
515	242.48		515	245.771
516	242.512		516	245.93
517	242.492		517	245.892
518	242.472		518	245.88
519	242.5		519	245.95
520	242.556		520	245.957
521	242.627		521	246.132
522	242.615		522	246.163
523	242.643		523	246.267
524	242.643		524	246.252
525	242.675		525	246.252
526	242.595		526	246.364
527	242.452		527	246.45
528	242.536		528	246.473
529	242.627		529	246.446
530	242.786		530	246.531
531	242.81		531	246.667
532	242.746		532	246.655
533	242.631		533	246.713
534	242.738		534	246.694
535	242.817		535	246.783
536	242.873		536	246.802
537	243.04		537	246.899
538	243.171		538	246.969
539	243.405		539	247.182
540	243.52		540	247.326
541	243.706		541	247.488
542	243.794		542	247.659
543	243.861		543	247.872
544	244.159		544	247.872
545	244.274		545	248.077
546	244.405		546	248.256
547	244.603		547	248.38
548	244.75		548	248.442
549	244.865		549	248.423
550	244.948		550	248.403
551	245.04		551	248.349
552	245.091		552	248.399
553	245.071		553	248.453
554	245.147		554	248.473
555	245.155		555	248.469
556	245.147		556	248.43
557	245.25		557	248.403
558	245.254		558	248.345
559	245.325		559	248.194
560	251.056		560	252.225
561	255		561	255

## Sheet: Fig 2e
Original paper strips for Fig 2e and quantification were shown in Supplimentary Fig. 3.
