# Supplementary material for: CRISPR-Cas-amplified urinary biomarkers for multiplexed and portable cancer diagnostics
Source: Nat Nanotechnol. 2023 Apr 24;18(7):798–807. doi: 10.1038/s41565-023-01372-9 (PMC10359190; doi:10.1038/s41565-023-01372-9)
Supplement: Source Data Fig. 3 — Statistical Source Data [file 41565_2023_1372_MOESM4_ESM.xlsx]

## Sheet: Fig 3d
Mean normalized initial Cas12 cleavage velocity (V0)
Normal	cMET-Nb-DNA	GFP-Nb-DNA
0.868466	4.42711	1.30553
1.43917	4.27492	1.19251
0.903759	6.58551	0.216018
1.00116	0.935067	1.04851
0.787453	1.22005	0.707324
	1.31953
	4.81379

## Sheet: Fig 3e
Normal			cMET-Nb-DNA			GFP-Nb-DNA
Position	Counts		Position	Counts		Position	Counts
0	244.895		0	247.24		0	240.493
1	245.288		1	247.473		1	240.6
2	245.549		2	247.54		2	240.767
3	245.582		3	247.56		3	240.627
4	245.85		4	247.693		4	240.58
5	246.026		5	247.807		5	240.607
6	246.091		6	247.88		6	240.86
7	246.17		7	248.013		7	240.907
8	246.255		8	247.92		8	240.967
9	246.386		9	248.04		9	241.193
10	246.588		10	248.087		10	241.387
11	246.654		11	248.18		11	241.433
12	246.732		12	248.18		12	241.513
13	246.81		13	248.22		13	241.627
14	246.804		14	248.207		14	241.72
15	246.909		15	248.247		15	241.813
16	246.928		16	248.253		16	241.927
17	246.928		17	248.273		17	241.987
18	246.928		18	248.28		18	241.893
19	246.856		19	248.367		19	241.86
20	246.889		20	248.267		20	241.867
21	246.863		21	248.187		21	241.967
22	246.876		22	248.213		22	242.06
23	246.922		23	248.273		23	242.107
24	246.882		24	248.26		24	242.093
25	246.784		25	248.48		25	242.1
26	246.778		26	248.54		26	242.06
27	246.758		27	248.48		27	242.053
28	246.634		28	248.453		28	241.987
29	246.634		29	248.393		29	242.007
30	246.575		30	248.393		30	241.907
31	246.471		31	248.287		31	241.92
32	246.353		32	248.233		32	241.887
33	246.294		33	248.3		33	241.84
34	246.366		34	248.313		34	241.893
35	246.163		35	248.187		35	241.867
36	246.072		36	248.04		36	241.793
37	245.974		37	247.967		37	241.587
38	245.837		38	247.94		38	241.527
39	245.621		39	247.913		39	241.5
40	245.451		40	247.807		40	241.413
41	245.274		41	247.6		41	241.267
42	245.078		42	247.507		42	241.167
43	244.843		43	247.5		43	240.88
44	244.431		44	247.213		44	240.627
45	243.745		45	247.127		45	240.4
46	243.477		46	247.087		46	240.273
47	242.941		47	246.753		47	239.847
48	242.386		48	246.293		48	239.54
49	241.497		49	245.907		49	239.06
50	240.497		50	245.387		50	238.74
51	239.111		51	244.84		51	238.28
52	237.281		52	244.593		52	237.38
53	234.817		53	243.967		53	236.673
54	228.778		54	242.953		54	235.74
55	207.68		55	240.993		55	234.767
56	170.967		56	237.92		56	233.433
57	140.699		57	233.033		57	230.887
58	130.817		58	226.627		58	227.58
59	128.307		59	215.9		59	214.607
60	127		60	205.593		60	189.793
61	137.118		61	199.513		61	154.627
62	154.052		62	198.133		62	144.973
63	166.314		63	201.6		63	144.133
64	184.98		64	206.027		64	138.467
65	199.876		65	209.793		65	140.373
66	207.994		66	212.773		66	151.74
67	216.928		67	216.04		67	168
68	226.366		68	222.407		68	185.04
69	232.431		69	228.74		69	195.927
70	235.621		70	233.987		70	204.22
71	239.17		71	237.8		71	212.18
72	241.294		72	240.193		72	218.447
73	242.784		73	242.753		73	224.393
74	243.229		74	244.167		74	229.06
75	243.928		75	245.2		75	232.04
76	244.444		76	245.78		76	234.287
77	244.771		77	245.753		77	235.8
78	244.85		78	246.093		78	237.373
79	245.059		79	246.52		79	238.487
80	245.34		80	246.627		80	239.087
81	245.49		81	246.813		81	239.333
82	245.484		82	247.1		82	239.687
83	245.562		83	247.24		83	239.96
84	245.784		84	247.393		84	240.393
85	245.876		85	247.44		85	240.733
86	245.974		86	247.52		86	240.78
87	246.131		87	247.747		87	240.853
88	246.19		88	247.707		88	241.02
89	246.301		89	247.853		89	241.107
90	246.32		90	247.887		90	241.127
91	246.405		91	248.14		91	241.307
92	246.601		92	248.113		92	241.42
93	246.575		93	248.233		93	241.613
94	246.366		94	248.167		94	241.62
95	246.379		95	248.16		95	241.633
96	246.412		96	248.007		96	241.553
97	246.562		97	248.1		97	241.56
98	246.523		98	248.02		98	241.627
99	246.477		99	247.967		99	241.653
100	246.451		100	247.967		100	241.74
101	246.458		101	247.873		101	241.593
102	246.458		102	247.893		102	241.7
103	246.359		103	248.007		103	241.66
104	246.281		104	248.033		104	241.707
105	246.294		105	248.053		105	241.72
106	246.353		106	248.067		106	241.673
107	246.399		107	247.993		107	241.667
108	246.274		108	248		108	241.627
109	246.203		109	248.1		109	241.547
110	246.294		110	248.26		110	241.413
111	246.255		111	248.12		111	241.46
112	246.222		112	247.987		112	241.447
113	246.196		113	248.067		113	241.587
114	246.255		114	248.1		114	241.56
115	246.288		115	247.987		115	241.607
116	246.216		116	247.9		116	241.58
117	246.242		117	247.96		117	241.527
118	246.19		118	248.047		118	241.6
119	245.994		119	248.087		119	241.567
120	246.059		120	247.88		120	241.54
121	246.144		121	248.02		121	241.513
122	246.118		122	247.907		122	241.493
123	246.039		123	247.96		123	241.447
124	246.033		124	248.073		124	241.433
125	246.065		125	248		125	241.46
126	245.994		126	247.833		126	241.46
127	245.928		127	247.847		127	241.46
128	245.869		128	247.787		128	241.48
129	245.771		129	247.647		129	241.42
130	245.771		130	247.54		130	241.333
131	245.791		131	247.513		131	241.34
132	245.974		132	247.527		132	241.193
133	245.961		133	247.56		133	241.073
134	245.909		134	247.56		134	240.947
135	245.784		135	247.633		135	240.86
136	245.778		136	247.593		136	240.967
137	245.784		137	247.673		137	240.98
138	245.823		138	247.54		138	240.94
139	245.686		139	247.573		139	240.947
140	245.778		140	247.633		140	240.827
141	245.797		141	247.667		141	240.813
142	245.863		142	247.6		142	240.733
143	245.83		143	247.513		143	240.727
144	245.745		144	247.34		144	240.7
145	245.797		145	247.32		145	240.693
146	245.83		146	247.227		146	240.7
147	245.909		147	247.227		147	240.607
148	245.869		148	247.213		148	240.547
149	245.667		149	247.267		149	240.447
150	245.536		150	247.227		150	240.407
151	245.516		151	247.173		151	240.387
152	245.523		152	247.067		152	240.493
153	245.562		153	247.02		153	240.507
154	245.438		154	246.947		154	240.48
155	245.301		155	247.007		155	240.427
156	245.274		156	247.047		156	240.34
157	245.327		157	246.98		157	240.333
158	245.49		158	246.913		158	240.373
159	245.34		159	246.867		159	240.187
160	245.157		160	247.04		160	240.247
161	245.366		161	247.007		161	240.233
162	245.163		162	247.047		162	240.273
163	244.627		163	246.967		163	240.173
164	244.268		164	246.913		164	240.073
165	243.98		165	246.893		165	240.073
166	244.353		166	246.88		166	240.107
167	244.346		167	246.867		167	240.133
168	244.229		168	246.727		168	239.947
169	244.144		169	246.613		169	239.747
170	244.059		170	246.54		170	239.807
171	243.752		171	246.573		171	239.82
172	243.458		172	246.667		172	239.813
173	243.608		173	246.453		173	239.787
174	243.608		174	246.307		174	239.693
175	242.98		175	246.4		175	239.793
176	242.575		176	246.26		176	239.847
177	242.68		177	246.227		177	239.753
178	242.621		178	246.2		178	239.913
179	241.732		179	246.233		179	239.947
180	241.614		180	246.247		180	239.953
181	241.575		181	246.313		181	239.893
182	241.386		182	246.293		182	239.987
183	241.144		183	246.293		183	239.84
184	240.948		184	246.333		184	239.867
185	240.778		185	246.373		185	239.773
186	240.706		186	246.487		186	239.72
187	240.621		187	246.273		187	239.787
188	240.869		188	246.213		188	239.633
189	240.81		189	246.26		189	239.613
190	240.752		190	246.293		190	239.767
191	241.013		191	246.287		191	239.673
192	240.19		192	246.127		192	239.573
193	239.817		193	246.04		193	239.573
194	239.758		194	246.227		194	239.467
195	239.183		195	246		195	239.233
196	238.582		196	245.927		196	239.3
197	238.556		197	245.907		197	239.287
198	238.503		198	245.94		198	239.047
199	238.131		199	245.747		199	239.06
200	237.771		200	245.82		200	239.087
201	237.693		201	246.047		201	239.04
202	237.941		202	245.953		202	238.987
203	237.085		203	245.88		203	239.107
204	236.288		204	246		204	239.02
205	235.889		205	245.927		205	238.867
206	235.647		206	245.88		206	238.84
207	235.366		207	245.947		207	238.84
208	234.994		208	245.92		208	238.84
209	235.02		209	245.787		209	238.627
210	234.98		210	245.473		210	238.58
211	234.876		211	245.48		211	238.593
212	234.863		212	245.267		212	238.613
213	234.673		213	245.2		213	238.547
214	234.111		214	244.953		214	238.587
215	233.98		215	244.88		215	238.727
216	234.02		216	244.64		216	238.667
217	233.823		217	244.253		217	238.4
218	233.784		218	244.247		218	238.42
219	233.909		219	243.913		219	238.273
220	233.922		220	243.24		220	238.213
221	233.66		221	243.207		221	238.287
222	233.497		222	243.007		222	238.267
223	233.451		223	242.553		223	238.2
224	233.144		224	241.98		224	238.047
225	233.085		225	241.673		225	237.913
226	232.987		226	241.18		226	237.92
227	232.621		227	240.167		227	237.78
228	232.392		228	238.593		228	237.613
229	231.948		229	236.967		229	237.467
230	230.386		230	234.853		230	237.247
231	227.49		231	230.547		231	237.033
232	225.157		232	218.107		232	236.973
233	223.954		233	185.113		233	236.427
234	223.797		234	156.52		234	235.667
235	224.059		235	158.1		235	234.447
236	224.209		236	162.113		236	233.033
237	224.203		237	161.327		237	232.333
238	225.549		238	162.08		238	232.58
239	226.889		239	174.147		239	232.793
240	229.046		240	185.9		240	232.907
241	230.739		241	209.56		241	233.173
242	230.771		242	226.9		242	233.96
243	230.941		243	233.553		243	235.553
244	230.758		244	236.407		244	236.867
245	230.549		245	237.74		245	237.547
246	230.817		246	239.04		246	238.193
247	231.052		247	240.073		247	238.447
248	231.477		248	241.04		248	238.793
249	231.706		249	241.4		249	238.953
250	232.471		250	241.867		250	239.04
251	232.882		251	241.76		251	240.133
252	232.954		252	241.733		252	240.54
253	233.105		253	241.853		253	240.76
254	232.83		254	241.88		254	241.167
255	231.863		255	241.94		255	241.627
256	232.229		256	241.793		256	241.953
257	232.373		257	241.807		257	242.173
258	232.431		258	241.813		258	242.3
259	232.274		259	241.88		259	242.327
260	232.196		260	242.227		260	242.327
261	232.072		261	242.507		261	242.293
262	231.935		262	242.687		262	242.147
263	232.17		263	242.88		263	242.24
264	231.673		264	242.92		264	242.28
265	231.752		265	243.027		265	242.173
266	232.516		266	242.973		266	242.34
267	232.418		267	243.073		267	242.467
268	232.464		268	243.2		268	242.447
269	232.732		269	243.307		269	242.227
270	232.68		270	243.333		270	242.08
271	232.484		271	243.273		271	241.993
272	232.399		272	243.467		272	241.993
273	232.216		273	243.62		273	242.073
274	232.078		274	243.713		274	242.113
275	231.994		275	243.667		275	242.06
276	231.778		276	243.727		276	241.887
277	232.059		277	243.747		277	241.447
278	231.81		278	243.927		278	242
279	231.745		279	244.153		279	241.52
280	231.778		280	244.06		280	241.687
281	231.967		281	244.053		281	241.74
282	232.177		282	243.933		282	241.72
283	232.49		283	243.9		283	241.7
284	232.654		284	244.087		284	241.667
285	232.673		285	244.407		285	241.927
286	232.712		286	244.587		286	242.073
287	233.118		287	244.6		287	242.147
288	233.281		288	244.7		288	242.133
289	232.641		289	244.98		289	242.233
290	232.608		290	245.047		290	242.313
291	234.366		291	245.14		291	242.12
292	234.255		292	245.033		292	241.853
293	231.471		293	244.893		293	242.18
294	229.359		294	244.253		294	242.067
295	229.242		295	243.98		295	242.16

## Sheet: Fig 3f
Fig 3f represented ROC analyses of data shown in Fig 3d.
