# Supplementary material for: CRISPR-Cas-amplified urinary biomarkers for multiplexed and portable cancer diagnostics
Source: Nat Nanotechnol. 2023 Apr 24;18(7):798–807. doi: 10.1038/s41565-023-01372-9 (PMC10359190; doi:10.1038/s41565-023-01372-9)
Supplement: Source Data Fig. 4 — Statistical Source Data [file 41565_2023_1372_MOESM5_ESM.xlsx]

## Sheet: Fig 4c
Mean normalized Cas12a reaction velocity (V0)
	Tumor					Sham
PAP7	2.94373	3.57252	3.41309	3.26131	2.94245	1.65298	0.968318	0.833886	0.754043	0.790776
PAP9	0.358563	0.340005	0.317405	0.304447	0.414899	1.11347	0.5796	0.968982	1.14959	1.33749
PAP11	1.95866	2.24732	2.40844	2.502	2.25532	1.0351	1.13146	0.911562	0.952343	0.969535
PAP13	3.01462	6.20135	8.40253	9.20256	5.25428	0.988583	1.17929	0.839388	0.981232	1.0115
PAP15	1.94418	2.16449	2.01188	2.28147	2.17399	0.977435	1.1924	0.820665	1.03682	0.972684
Original cleavage data for Fig 4c were shown in Supplimentary Fig. 8.

## Sheet: Fig 4d
Mean normalized Cas12a reaction velocity (V0)
PAP7
	Tumor										Sham
D11	2.34026	1.08344	9.39314	1.92407	3.96755	2.01688	1.1276	1.24318	1.88597	4.99275	0.166336	0.483721	0.236582	1.12471	2.05107	3.9163	1.24212	0.129096
D21	0.742164	1.61003	0.837194	3.20069	4.46202	2.04052	8.74647	0.947615			3.38903	1.28286	0.958269	0.290473	0.593322	0.73237	0.531654	0.222025
PAP9
	Tumor										Sham
D11	0.19545	0.341434	0.448853	1.16627	1.14322	0.219661	0.219594	0.376544	0.0980412	0.183538	1.924	0.39	0.719234	1.08102	3.58361	0.219541	0.360684	1.36098
D21	0.473352	0.155963	0.103464	0.0220197	1.02021	0.302482	0.30372	0.0204521			0.45158	1.46822	1.04368	1.32179	0.900391	0.120451	1.38807	1.30582
PAP15
	Tumor										Sham
D11	0.696736	0.770964	1.23645	2.12376	3.82333	1.10388	1.21215	0.844942	2.6141	1.22991	0.0501573	0.907169	1.02751	1.15781	4.03794	0.149328	0.329099	0.340987
D21	2.11724	1.90981	1.80102	1.33365	1.28681	1.16161	1.62417	2.21402			1.4945	1.36883	1.51855	1.33415	0.613209	1.26585	0.404908	0.0015
Cleavage data for PAP11, PAP13 were shown in Supplimentary Fig. 9c.

## Sheet: Fig 4e
Quantification of LFA
PAP7	Sham		Tumor		PAP9	Sham		Tumor		PAP15	Sham		Tumor
Position	Counts	Position	Counts		Position	Counts	Position	Counts		Position	Counts	Position	Counts
0	120.146	0	130.088		0	174.573	0	189.982		0	170.311	0	225.126
1	121.333	1	130.088		1	175.951	1	185.417		1	170.548	1	226.203
2	120.146	2	130.521		2	177.147	2	186.676		2	170.693	2	226.806
3	121.333	3	130.546		3	178.169	3	187.347		3	170.754	3	227.365
4	120.146	4	130.088		4	178.733	4	187.778		4	170.311	4	228.045
5	121.333	5	130.521		5	179.413	5	188.185		5	170.548	5	228.451
6	120.146	6	130.546		6	180.031	6	188.903		6	170.693	6	229.027
7	120.146	7	131.696		7	180.364	7	189.648		7	170.754	7	229.459
8	121.333	8	132.567		8	181.076	8	190.463		8	170.311	8	229.865
9	121.975	9	132.546		9	181.627	9	190.833		9	170.548	9	230.126
10	123.404	10	132.729		10	181.8	10	191.065		10	170.693	10	230.356
11	123.85	11	132.675		11	181.92	11	191.796		11	170.754	11	230.743
12	124.188	12	133.071		12	182.573	12	192.06		12	170.693	12	231.189
13	124.329	13	134.258		13	183.058	13	192.268		13	170.754	13	231.572
14	124.942	14	134.375		14	183.155	14	192.718		14	171.18	14	231.446
15	125.379	15	134.854		15	183.502	15	192.727		15	171.452	15	231.743
16	125.817	16	135.154		16	183.924	16	192.759		16	171.772	16	232.288
17	125.787	17	135.887		17	184.271	17	192.968		17	171.82	17	232.505
18	125.85	18	135.808		18	184.444	18	193.357		18	171.838	18	232.554
19	126.467	19	135.671		19	184.582	19	193.708		19	172.215	19	232.667
20	126.888	20	136.142		20	184.498	20	193.824		20	172.447	20	232.775
21	126.946	21	135.892		21	184.667	21	193.935		21	172.456	21	232.86
22	127.317	22	135.071		22	184.791	22	194.042		22	172.772	22	232.901
23	127.546	23	134.917		23	184.911	23	194.083		23	172.982	23	233.041
24	128.062	24	135.35		24	184.804	24	194.245		24	173.237	24	232.982
25	128.429	25	135.767		25	184.88	25	194.292		25	173.465	25	232.932
26	128.167	26	135.492		26	185.018	26	194.366		26	173.395	26	232.896
27	128.95	27	136		27	185.191	27	194.588		27	173.825	27	233.14
28	128.975	28	135.908		28	185.129	28	194.542		28	173.776	28	233.356
29	129.6	29	136.35		29	185.102	29	194.708		29	174.07	29	233.518
30	129.496	30	136.529		30	185.24	30	194.875		30	173.982	30	233.68
31	129.604	31	136.317		31	185.271	31	194.833		31	174.11	31	233.477
32	130.042	32	136.767		32	185.027	32	194.861		32	174.373	32	233.779
33	129.846	33	136.958		33	185.089	33	194.778		33	174.193	33	233.977
34	129.775	34	137.021		34	185.111	34	194.625		34	174.162	34	233.969
35	129.792	35	137.317		35	185.133	35	194.745		35	174.132	35	233.941
36	129.746	36	137.125		36	185.249	36	194.954		36	174.075	36	233.928
37	129.646	37	137.379		37	185.147	37	194.907		37	174.057	37	234.063
38	129.471	38	138.188		38	184.893	38	194.514		38	173.952	38	233.946
39	129.571	39	138.129		39	184.8	39	194.634		39	174.013	39	233.951
40	129.833	40	137.879		40	184.44	40	194.699		40	174.206	40	233.946
41	129.721	41	138.042		41	184.218	41	194.653		41	174.175	41	234.045
42	129.446	42	138.688		42	183.964	42	194.255		42	173.991	42	234.054
43	129.179	43	139.175		43	183.938	43	193.875		43	173.829	43	233.969
44	128.892	44	138.779		44	183.804	44	193.759		44	173.689	44	233.959
45	129.183	45	138.496		45	183.84	45	193.741		45	173.855	45	234.054
46	129.238	46	138.829		46	183.711	46	193.653		46	173.816	46	234.225
47	128.988	47	138.542		47	183.538	47	193.806		47	173.636	47	234.176
48	128.908	48	137.883		48	183.36	48	194.093		48	173.579	48	234.158
49	129.146	49	138.037		49	182.924	49	193.833		49	173.732	49	234.252
50	128.717	50	138.696		50	182.538	50	193.583		50	173.421	50	234.09
51	128.129	51	139.363		51	181.982	51	193.227		51	173.057	51	234.049
52	128.046	52	139.033		52	181.338	52	192.653		52	173.088	52	234.023
53	126.875	53	138.679		53	180.942	53	192.639		53	172.342	53	233.941
54	126.263	54	138.629		54	180.404	54	192.509		54	171.886	54	233.752
55	126.362	55	139.054		55	179.289	55	191.773		55	171.952	55	233.581
56	125.329	56	138.667		56	178.431	56	191.458		56	171.241	56	233.482
57	123.921	57	138.208		57	178.013	57	191.278		57	170.443	57	233.428
58	123.562	58	137.646		58	176.787	58	191.176		58	170.307	58	233.459
59	122.875	59	137.358		59	174.978	59	190.653		59	169.952	59	233.432
60	121.446	60	137.317		60	173.2	60	189.782		60	169.004	60	233.437
61	119.958	61	136.867		61	171.947	61	189.778		61	168.158	61	233.324
62	119.117	62	136.162		62	170.431	62	188.653		62	167.575	62	233.203
63	117.729	63	135.45		63	168.289	63	187.199		63	166.706	63	232.959
64	116.967	64	135.458		64	164.107	64	186.042		64	166.219	64	232.685
65	114.292	65	135.2		65	158.987	65	184.477		65	164.57	65	232.405
66	109.925	66	134.396		66	152.049	66	183.162		66	161.899	66	232.234
67	106.925	67	134.083		67	144.107	67	181.625		67	160.018	67	231.797
68	104.75	68	133.475		68	135.538	68	179.255		68	158.618	68	231.036
69	100.338	69	132.271		69	125.129	69	176.995		69	155.943	69	230.419
70	95.7708	70	131.254		70	114.644	70	174.625		70	153.268	70	229.5
71	89.6167	71	130.425		71	106.787	71	170.787		71	149.496	71	228.333
72	81.025	72	128.658		72	100.702	72	165.778		72	144.145	72	226.995
73	71.7292	73	127.892		73	95.6	73	158.194		73	138.474	73	225.149
74	59.5292	74	126.167		74	92.0178	74	146.926		74	130.925	74	222.266
75	42.4542	75	124.479		75	90.0578	75	133.889		75	120.456	75	219.279
76	26.1333	76	122.533		76	89.6222	76	119.727		76	110.215	76	215.559
77	13.9292	77	120.192		77	89.5822	77	107.042		77	98.886	77	210.491
78	9.3958	78	117.729		78	89.56	78	97.1944		78	87.6228	78	203.306
79	8.4375	79	114.221		79	91.4267	79	94.3519		79	79.6842	79	196.077
80	8.3125	80	109.763		80	93.6489	80	93.3287		80	76.0921	80	188.288
81	7.9042	81	105.458		81	96.3911	81	92.3102		81	75.6053	81	177.716
82	8.0042	82	98.4792		82	98.9867	82	91.5093		82	75.6667	82	165.905
83	8.0792	83	89.8667		83	100.502	83	91.9954		83	76.5658	83	156.369
84	8.2792	84	82.0083		84	103.578	84	94.1667		84	76.9298	84	151.176
85	8.2417	85	71.25		85	106.609	85	97.6713		85	78.5614	85	147.73
86	8.3792	86	56.9375		86	111.164	86	100.269		86	81.6535	86	147.356
87	9.075	87	44.7458		87	117.64	87	102.634		87	86.4079	87	148.653
88	10.0833	88	30.3125		88	125.818	88	105.546		88	90.1491	88	151.969
89	12.1417	89	20.8708		89	131.329	89	108.157		89	94.7325	89	156.194
90	14.9833	90	16.9875		90	136.529	90	114.551		90	99.3289	90	159.509
91	20.2458	91	14.2583		91	142.796	91	119.694		91	104.895	91	163.225
92	26.65	92	12.1833		92	148.951	92	124.153		92	110.04	92	166.383
93	32.4792	93	11.8583		93	155.649	93	129.306		93	114.36	93	170.811
94	41.5375	94	12.0333		94	162.089	94	134.764		94	120.101	94	178.491
95	50.9083	95	12.0958		95	166.316	95	141.375		95	125.82	95	185.748
96	58.6542	96	12.0958		96	170.058	96	149.208		96	130.588	96	191.203
97	66.7708	97	12.3958		97	173.147	97	156.259		97	135.509	97	198.311
98	77.2	98	12.8125		98	175.453	98	162.463		98	141.877	98	205.297
99	86.0333	99	13.6583		99	177.182	99	167.81		99	147.325	99	209.131
100	94.0333	100	14.4417		100	178.48	100	172.704		100	152.18	100	212.991
101	99.0917	101	15.0833		101	180.173	101	177.204		101	155.333	101	217.761
102	103.796	102	18.1833		102	182.24	102	181.046		102	158.197	102	221.694
103	108.992	103	22.4083		103	183.573	103	184.528		103	161.311	103	224.315
104	113.283	104	25.8917		104	184.644	104	187.194		104	163.917	104	226.464
105	116.258	105	30.7458		105	185.52	105	189.032		105	165.75	105	228.302
106	118.746	106	37.125		106	186.231	106	191.222		106	167.259	106	229.338
107	122.108	107	46.825		107	187.036	107	192.593		107	169.316	107	230.221
108	126.046	108	59.0958		108	187.556	108	193.685		108	171.706	108	230.937
109	128.438	109	69.0208		109	188.062	109	194.63		109	173.123	109	231.86
110	129.929	110	77.9		110	188.378	110	196.005		110	174.07	110	232.441
111	131.025	111	86.8917		111	188.778	111	196.968		111	174.776	111	232.824
112	132.658	112	94.6		112	189.422	112	197.657		112	175.807	112	233.036
113	134.025	113	101.829		113	189.951	113	198.315		113	176.583	113	233.333
114	135.246	114	109.083		114	190.267	114	198.778		114	177.276	114	233.987
115	136.329	115	115.483		115	190.636	115	199.653		115	177.974	115	234.302
116	137.208	116	119.25		116	191.196	116	200.204		116	178.54	116	234.523
117	137.95	117	121.929		117	191.787	117	200.727		117	179.022	117	234.734
118	139.296	118	123.854		118	191.964	118	201.324		118	179.899	118	234.901
119	140.283	119	126.496		119	191.991	119	201.806		119	180.404	119	235.018
120	141.021	120	129.317		120	192.338	120	202.579		120	180.816	120	235.243
121	141.496	121	131.683		121	192.489	121	203.046		121	181.101	121	235.342
122	142.825	122	133.2		122	192.578	122	203.134		122	181.895	122	235.315
123	143.433	123	134.621		123	192.707	123	203.111		123	182.259	123	235.487
124	143.938	124	136.767		124	193.084	124	203.324		124	182.605	124	235.559
125	144.433	125	137.438		125	193.271	125	203.588		125	182.864	125	235.572
126	144.629	126	138.021		126	193.471	126	203.778		126	183.013	126	235.631
127	144.896	127	138.225		127	193.382	127	203.912		127	183.175	127	235.644
128	145.704	128	138.475		128	193.191	128	204.009		128	183.649	128	235.73
129	146.092	129	137.363		129	193.916	129	204.287		129	183.934	129	235.847
130	146.988	130	139.233		130	194.569	130	204.273		130	184.456	130	235.951
131	147.662	131	142.625		131	194.671	131	204.282		131	184.811	131	236.095
132	147.879	132	143.175		132	194.369	132	204.727		132	184.921	132	236.252
133	148.367	133	144.067		133	194.191	133	204.921		133	185.241	133	236.342
134	148.746	134	144.604		134	194.298	134	205.194		134	185.518	134	236.451
135	148.787	135	145.537		135	194.6	135	205.116		135	185.579	135	236.487
136	149.067	136	146.983		136	194.556	136	205.245		136	185.768	136	236.387
137	149.021	137	148.037		137	194.582	137	205.546		137	185.684	137	236.464
138	149.371	138	148.2		138	194.622	138	205.87		138	185.895	138	236.392
139	150.238	139	148.592		139	194.707	139	206.074		139	186.509	139	236.505
140	150.242	140	149.058		140	194.676	140	205.991		140	186.456	140	236.446
141	150.775	141	149.946		141	194.756	141	205.824		141	186.759	141	236.432
142	150.796	142	150.5		142	194.831	142	206.046		142	186.798	142	236.441
143	151.325	143	151.05		143	194.96	143	206.357		143	187.105	143	236.482
144	151.958	144	151.225		144	195.218	144	206.708		144	187.469	144	236.473
145	152	145	151.488		145	195.196	145	206.518		145	187.395	145	236.455
146	152.246	146	151.55		146	194.818	146	206.685		146	187.557	146	236.432
147	153.15	147	152.271		147	194.956	147	206.889		147	188.114	147	236.446
148	153.679	148	153.292		148	195.316	148	206.782		148	188.474	148	236.64
149	153.921	149	153.483		149	195.382	149	206.5		149	188.636	149	236.635
150	154.104	150	154.217		150	195.342	150	206.857		150	188.741	150	236.577
151	153.846	151	154.204		151	195.249	151	206.801		151	188.605	151	236.487
152	153.796	152	154.021		152	195.32	152	206.338		152	188.596	152	236.617
153	154.517	153	153.871		153	195.467	153	206.491		153	189.022	153	236.617
154	154.533	154	154.65		154	195.6	154	206.685		154	188.991	154	236.437
155	154.217	155	155.029		155	195.316	155	206.403		155	188.82	155	236.455
156	154.738	156	155.229		156	195.169	156	206.569		156	189.145	156	236.545
157	155.142	157	155.525		157	195.258	157	206.676		157	189.377	157	236.604
158	155.037	158	155.746		158	195.213	158	206.884		158	189.329	158	236.41
159	154.908	159	156.146		159	195.316	159	206.607		159	189.202	159	236.315
160	155.546	160	155.688		160	195.253	160	206.648		160	189.592	160	236.36
161	156.329	161	155.471		161	195.391	161	206.982		161	190.026	161	236.495
162	156.246	162	155.725		162	195.298	162	207		162	190	162	236.451
163	156.812	163	156.042		163	195.249	163	206.898		163	190.268	163	236.315
164	156.946	164	156.171		164	195.32	164	206.847		164	190.311	164	236.396
165	157.617	165	156.458		165	195.102	165	206.63		165	190.825	165	236.59
166	157.779	166	156.892		166	195.093	166	206.87		166	190.978	166	236.491
167	158.158	167	156.542		167	195.258	167	206.88		167	191.175	167	236.306
168	158.367	168	156.917		168	195.364	168	206.796		168	191.228	168	236.306
169	158.921	169	157.6		169	195.28	169	207.083		169	191.561	169	236.5
170	159.196	170	157.642		170	195.378	170	207.181		170	191.746	170	236.568
171	158.833	171	157.429		171	195.493	171	207.208		171	191.575	171	236.5
172	159.325	172	157.05		172	195.387	172	207.25		172	191.895	172	236.455
173	159.992	173	157.196		173	195.369	173	207.296		173	192.316	173	236.505
174	159.783	174	158.463		174	195.48	174	207.278		174	192.228	174	236.531
175	160.025	175	158.713		175	195.467	175	207.13		175	192.368	175	236.495
176	160.367	176	158.85		176	195.382	176	207.032		176	192.57	176	236.487
177	160.504	177	159.45		177	195.471	177	207.125		177	192.662	177	236.446
178	160.608	178	159.183		178	195.427	178	207.352		178	192.645	178	236.518
179	160.783	179	158.883		179	195.6	179	207.25		179	192.741	179	236.451
180	160.742	180	159.688		180	195.769	180	207.005		180	192.724	180	236.387
181	160.675	181	160.429		181	195.6	181	207.13		181	192.662	181	236.491
182	160.908	182	160.4		182	195.378	182	207.088		182	192.79	182	236.559
183	161.329	183	160.558		183	195.387	183	207.056		183	193.053	183	236.671
184	161.742	184	161.517		184	195.88	184	206.819		184	193.316	184	236.775
185	161.679	185	161.312		185	196.12	185	206.426		185	193.246	185	236.757
186	161.95	186	160.921		186	195.942	186	206.602		186	193.425	186	236.833
187	162.713	187	161.371		187	195.809	187	207.005		187	193.943	187	236.842
188	162.713	188	161.492		188	195.684	188	207.241		188	193.974	188	236.951
189	162.65	189	161.808		189	195.791	189	207.352		189	193.864	189	236.892
190	163.25	190	161.321		190	195.68	190	207.032		190	194.21	190	236.829
191	163.808	191	161.579		191	195.618	191	207.176		191	194.531	191	236.838
192	164.088	192	161.483		192	195.733	192	207.482		192	194.732	192	236.923
193	164.179	193	161.625		193	195.782	193	207.472		193	194.86	193	236.811
194	164.279	194	162.008		194	195.947	194	207.273		194	194.877	194	236.815
195	164.792	195	161.767		195	195.729	195	206.917		195	195.118	195	236.887
196	164.783	196	160.867		196	195.391	196	206.852		196	195.105	196	236.951
197	164.875	197	161.246		197	195.818	197	206.903		197	195.193	197	236.775
198	165.271	198	161.588		198	196.231	198	207.25		198	195.404	198	236.856
199	165.346	199	161.808		199	196.324	199	207.268		199	195.46	199	236.901
200	165.692	200	161.863		200	196.618	200	207.333		200	195.68	200	236.883
201	165.929	201	162.479		201	196.382	201	207.06		201	195.816	201	236.896
202	166.35	202	162.908		202	196.356	202	206.917		202	196.114	202	236.824
203	166.704	203	162.579		203	196.738	203	207.148		203	196.29	203	236.82
204	166.8	204	162.692		204	196.507	204	206.917		204	196.412	204	237.018
205	166.929	205	162.637		205	196.44	205	207.148		205	196.632	205	236.982
206	166.929	206	163.079		206	196.404	206	207.102		206	196.68	206	237.013
207	167.021	207	163.463		207	195.884	207	207.023		207	196.68	207	237.031
208	166.879	208	163.392		208	196.342	208	207.028		208	196.689	208	236.991
209	166.238	209	163.696		209	196.613	209	207.537		209	196.452	209	237.027
210	166.575	210	163.967		210	196.276	210	207.509		210	196.667	210	237.144
211	166.729	211	164.125		211	196.04	211	207.5		211	196.68	211	237.18
212	166.3	212	164.283		212	196.44	212	207.232		212	196.425	212	237.185
213	166.692	213	164.304		213	196.676	213	207.12		213	196.575	213	237.234
214	167.417	214	164.488		214	196.533	214	207.139		214	196.969	214	237.234
215	167.863	215	164.925		215	196.56	215	207.116		215	197.158	215	237.27
216	168.217	216	165.083		216	196.822	216	207.218		216	197.342	216	237.194
217	168.379	217	165.454		217	196.809	217	207.282		217	197.482	217	237.32
218	168.012	218	165.996		218	196.711	218	207.518		218	197.219	218	237.306
219	168.233	219	166.467		219	196.613	219	207.361		219	197.338	219	237.068
220	168.363	220	166.471		220	196.662	220	207.431		220	197.518	220	236.842
221	168.883	221	166.071		221	196.662	221	207.458		221	197.803	221	236.901
222	168.879	222	165.863		222	196.6	222	207.556		222	197.781	222	236.91
223	169.483	223	165.921		223	196.524	223	207.81		223	198.127	223	236.793
224	169.817	224	166.158		224	196.516	224	207.931		224	198.259	224	236.829
225	170.342	225	166.571		225	196.827	225	207.764		225	198.482	225	236.914
226	171.083	226	166.088		226	196.924	226	207.398		226	198.864	226	236.865
227	171.15	227	165.879		227	196.849	227	207.38		227	198.952	227	236.707
228	170.838	228	166.292		228	196.782	228	207.31		228	198.794	228	236.703
229	171.971	229	166.104		229	196.889	229	207.301		229	199.412	229	236.761
230	172.458	230	166.646		230	196.782	230	207.227		230	199.768	230	236.955
231	172.458	231	167.104		231	196.676	231	207.208		231	199.759	231	236.982
232	172.904	232	167.062		232	196.8	232	207.556		232	199.96	232	237.045
233	173.317	233	167.392		233	196.72	233	207.199		233	200.237	233	237.131
234	173.325	234	166.896		234	196.707	234	206.884		234	200.219	234	237.333
235	172.754	235	166.463		235	196.8	235	207.014		235	199.886	235	237.266
236	172.992	236	166.963		236	196.458	236	207.125		236	200.031	236	237.099
237	173.225	237	167.271		237	196.107	237	207.218		237	200.189	237	237.176
238	173.558	238	167.804		238	196.044	238	207.236		238	200.351	238	237.036
239	173.958	239	167.554		239	195.933	239	207.181		239	200.526	239	236.905
240	174.258	240	168.262		240	195.96	240	207.107		240	200.654	240	237.059
241	174.208	241	169.25		241	195.991	241	207.097		241	200.64	241	237.14
242	174.254	242	169		242	195.524	242	206.986		242	200.71	242	237.171
243	174.963	243	168.525		243	195.049	243	207.157		243	201.193	243	237.261
244	174.667	244	168.683		244	194.84	244	207.143		244	201.026	244	237.167
245	175.083	245	168.667		245	194.764	245	207.19		245	201.232	245	237.203
246	175.35	246	168.904		246	194.613	246	207.579		246	201.408	246	237.329
247	174.783	247	169.012		247	195.182	247	207.458		247	201.083	247	237.311
248	174.817	248	168.946		248	195.738	248	207.352		248	201.092	248	237.297
249	175.088	249	168.783		249	195.867	249	207.38		249	201.228	249	237.113
250	175.175	250	168.5		250	195.813	250	207.185		250	201.307	250	237.054
251	175.533	251	169		251	195.778	251	207.139		251	201.548	251	237.144
252	175.475	252	169.213		252	195.898	252	206.977		252	201.482	252	237.041
253	175.583	253	169.292		253	196.453	253	206.792		253	201.522	253	237.135
254	175.404	254	169.017		254	196.307	254	207.236		254	201.386	254	237.198
255	175.429	255	168.425		255	196.604	255	207.241		255	201.43	255	237.207
256	175.767	256	168.637		256	196.644	256	207.287		256	201.662	256	237.018
257	175.671	257	168.867		257	196.613	257	206.949		257	201.583	257	237.005
258	175.625	258	169.2		258	196.809	258	206.917		258	201.561	258	237.122
259	176.142	259	169.496		259	196.964	259	207.264		259	201.851	259	237.171
260	176.45	260	168.875		260	196.849	260	206.982		260	201.996	260	237.315
261	176.15	261	168.45		261	196.636	261	206.94		261	201.842	261	237.315
262	175.775	262	168.908		262	196.72	262	206.699		262	201.618	262	237.243
263	175.5	263	169.275		263	196.564	263	206.732		263	201.439	263	237.365
264	175.412	264	169.171		264	196.351	264	207.037		264	201.342	264	237.419
265	175.537	265	169.217		265	196.151	265	206.995		265	201.395	265	237.451
266	175.342	266	169.454		266	196.329	266	206.815		266	201.294	266	237.451
267	175.067	267	169.358		267	196.409	267	206.727		267	201.136	267	237.482
268	175.129	268	169.025		268	196.138	268	206.912		268	201.25	268	237.428
269	175.371	269	168.562		269	196.173	269	206.926		269	201.373	269	237.541
270	175.604	270	168.412		270	196.324	270	206.611		270	201.491	270	237.559
271	175.546	271	168.667		271	196.729	271	206.639		271	201.434	271	237.414
272	175.646	272	168.838		272	196.733	272	206.556		272	201.456	272	237.446
273	175.992	273	168.821		273	196.702	273	206.667		273	201.689	273	237.378
274	175.904	274	168.871		274	196.444	274	206.556		274	201.654	274	237.279
275	175.567	275	168.967		275	196.613	275	206.338		275	201.482	275	237.243
276	176.079	276	169.542		276	196.658	276	206.324		276	201.781	276	237.279
277	176.721	277	169.875		277	196.711	277	206.643		277	202.162	277	237.329
278	176.875	278	169.05		278	196.827	278	206.713		278	202.241	278	237.392
279	176.988	279	168.792		279	196.942	279	206.565		279	202.333	279	237.36
280	176.463	280	169.133		280	196.933	280	206.491		280	202.044	280	237.401
281	176.242	281	169.363		281	196.875	281	206.75		281	201.904	281	237.414
282	176.621	282	169.762		282	196.862	282	206.819		282	202.175	282	237.311
283	176.571	283	169.621		283	196.836	283	206.662		283	202.118	283	237.329
284	176.4	284	169.5		284	196.471	284	206.662		284	201.965	284	237.383
285	176.946	285	169.242		285	196.329	285	206.81		285	202.202	285	237.369
286	177.342	286	168.95		286	196.507	286	206.995		286	202.465	286	237.351
287	177.542	287	169.308		287	196.716	287	206.958		287	202.566	287	237.252
288	177.604	288	169.671		288	196.458	288	206.741		288	202.583	288	237.149
289	177.854	289	169.496		289	196.36	289	206.486		289	202.741	289	237.09
290	177.829	290	169.05		290	196.356	290	206.602		290	202.776	290	237.023
291	178.258	291	169.133		291	196.289	291	206.352		291	203.009	291	236.932
292	177.704	292	169.333		292	195.96	292	206.046		292	202.702	292	236.905
293	176.929	293	169.621		293	196.16	293	205.861		293	202.25	293	236.982
294	177.633	294	169.708		294	196.018	294	206.069		294	202.623	294	236.995
295	177.721	295	168.958		295	195.822	295	205.88		295	202.675	295	236.91
296	177.608	296	168.463		296	195.64	296	205.921		296	202.689	296	236.829
297	177.454	297	168.946		297	195.284	297	205.616		297	202.623	297	236.784
298	177.012	298	168.279		298	195.28	298	205.819		298	202.325	298	236.806
299	176.629	299	168.529		299	195.302	299	206.079		299	202.066	299	236.676
300	176.521	300	168.704		300	194.964	300	206.181		300	202.026	300	236.676
301	176.525	301	168.454		301	194.493	301	205.954		301	201.978	301	236.698
302	176.329	302	168.692		302	194.36	302	205.597		302	201.846	302	236.581
303	176.55	303	168.838		303	194.418	303	205.829		303	201.987	303	236.469
304	176.238	304	168.742		304	194.231	304	205.843		304	201.811	304	236.396
305	176.162	305	168.667		305	193.809	305	205.583		305	201.746	305	236.347
306	176.471	306	168.558		306	193.498	306	205.306		306	201.947	306	236.284
307	176.25	307	168.921		307	193.12	307	205.009		307	201.785	307	236.194
308	176.3	308	168.675		308	193.138	308	204.912		308	201.79	308	236.207
309	176.546	309	168.713		309	192.76	309	204.875		309	201.93	309	236.135
310	176.429	310	168.971		310	192.249	310	204.773		310	201.864	310	236.158
311	176.379	311	168.017		311	191.764	311	204.657		311	201.86	311	235.991
312	176.746	312	167.771		312	191.316	312	204.551		312	202.07	312	235.779
313	176.504	313	167.292		313	190.462	313	204.005		313	201.921	313	235.586
314	177.175	314	167.254		314	189.529	314	203.778		314	202.373	314	235.536
315	176.887	315	167.562		315	189.013	315	203.62		315	202.162	315	235.329
316	177.017	316	167.338		316	188.053	316	203.139		316	202.232	316	235.045
317	176.858	317	166.713		317	186.68	317	203.139		317	202.145	317	234.626
318	176.458	318	166.375		318	184.822	318	203.093		318	201.904	318	234.441
319	176.033	319	166.721		319	183.16	319	202.537		319	201.627	319	234.279
320	176.546	320	166.588		320	181.618	320	202.361		320	201.978	320	234.013
321	176.488	321	166.35		321	180.2	321	202.232		321	201.921	321	233.716
322	175.608	322	165.692		322	176.853	322	202.028		322	201.346	322	233.32
323	175.758	323	165.992		323	173.329	323	201.009		323	201.425	323	232.829
324	175.871	324	165.679		324	169.729	324	199.824		324	201.544	324	232.432
325	175.804	325	164.613		325	166.027	325	198.56		325	201.583	325	231.572
326	175.796	326	164.579		326	160.618	326	197.162		326	201.548	326	231.144
327	175.792	327	164.717		327	150.564	327	196.398		327	201.465	327	230.117
328	175.637	328	164.183		328	135.92	328	194.685		328	201.329	328	228.712
329	175.229	329	163.483		329	120.56	329	192.319		329	201.114	329	227.162
330	174.479	330	163.15		330	112.049	330	188.838		330	200.702	330	225.005
331	173.883	331	162.933		331	109.48	331	183.861		331	200.355	331	222.387
332	173.421	332	162.746		332	109.093	332	178.94		332	200.07	332	219.104
333	173.121	333	162.129		333	109.524	333	175.468		333	199.833	333	216.031
334	172.979	334	160.812		334	110.551	334	174.014		334	199.754	334	212.049
335	171.812	335	159.787		335	111.373	335	173.315		335	198.982	335	205.635
336	170.188	336	158.908		336	111.867	336	173.167		336	198.048	336	195.851
337	169.55	337	158.096		337	115.027	337	173.546		337	197.689	337	178.5
338	168.05	338	157.246		338	117.342	338	174.204		338	196.754	338	152.171
339	165.679	339	156.471		339	121.387	339	175.903		339	195.285	339	119.212
340	163.817	340	155.488		340	129.093	340	177.468		340	194.285	340	88.536
341	159.742	341	153.971		341	141.751	341	179.12		341	191.833	341	71.8784
342	156.371	342	152.521		342	155.093	342	182		342	189.794	342	64.7117
343	153.092	343	150.725		343	163.72	343	186.301		343	187.873	343	64.2973
344	150.767	344	149.104		344	169.213	344	190.583		344	186.439	344	65.973
345	149.675	345	146.588		345	173.831	345	193.732		345	185.732	345	67.473
346	149.604	346	143.575		346	177.72	346	195.667		346	185.632	346	70.3063
347	149.746	347	141.146		347	180.658	347	197.593		347	185.75	347	73.3468
348	150.296	348	136.529		348	182.564	348	198.843		348	186	348	80.2793
349	150.892	349	129.308		349	184.369	349	199.681		349	186.456	349	88.4505
350	152.65	350	119.867		350	186.147	350	200.768		350	187.596	350	103.887
351	154.329	351	109.6		351	187.169	351	201.028		351	188.509	351	127.284
352	156.554	352	98.0417		352	188.484	352	202.046		352	189.816	352	157.113
353	159.613	353	86.0125		353	189.836	353	203.162		353	191.68	353	182.329
354	162.167	354	75.8667		354	190.867	354	203.704		354	193.219	354	199.333
355	164.733	355	71.1833		355	191.684	355	203.903		355	194.803	355	208.987
356	167.925	356	68.5125		356	192.769	356	204.352		356	196.816	356	215.243
357	171.137	357	67.9083		357	193.6	357	205.181		357	198.728	357	219.703
358	173.292	358	68.4042		358	194.378	358	205.607		358	200.044	358	223.122
359	173.738	359	71.1542		359	195.138	359	205.819		359	200.303	359	225.378
360	174.35	360	73.0875		360	195.098	360	205.889		360	200.667	360	226.887
361	174.963	361	77.1833		361	195.604	361	206.014		361	201.022	361	228.892
362	175.154	362	82.8583		362	196.449	362	206.167		362	201.11	362	230.36
363	176.217	363	89.9625		363	196.702	363	206.403		363	201.741	363	231.338
364	176.479	364	99.0083		364	196.489	364	206.5		364	201.917	364	232.216
365	176.454	365	108.383		365	196.573	365	206.486		365	201.899	365	232.676
366	176.037	366	119.629		366	197.133	366	206.509		366	201.68	366	233.531
367	176.633	367	128.846		367	197.653	367	206.551		367	202.013	367	234.225
368	177.071	368	135.883		368	198.258	368	206.551		368	202.259	368	234.631
369	177.188	369	140.683		369	198.253	369	206.329		369	202.285	369	234.851
370	177.162	370	143.721		370	198.351	370	206.685		370	202.285	370	235.441
371	176.946	371	146.358		371	198.787	371	207.051		371	202.154	371	235.856
372	176.508	372	149.929		372	198.96	372	206.694		372	201.912	372	236.104
373	176.512	373	152.229		373	198.751	373	206.852		373	201.895	373	236.36
374	176.037	374	153.475		374	198.933	374	207.088		374	201.614	374	236.595
375	176.363	375	154.725		375	199.547	375	207.176		375	201.838	375	236.928
376	176.942	376	156.421		376	199.827	376	207.255		376	202.092	376	236.991
377	176.738	377	158.104		377	200.053	377	207.625		377	201.991	377	237.086
378	176.517	378	158.967		378	199.787	378	207.764		378	201.882	378	237.198
379	176.533	379	159.492		379	199.884	379	207.87		379	201.882	379	237.306
380	176.646	380	159.542		380	200	380	207.931		380	201.934	380	237.505
381	176.858	381	159.308		381	199.64	381	208.056		381	202.057	381	237.667
382	176.85	382	159.546		382	199.307	382	208.093		382	202.096	382	237.541
383	177.483	383	159.742		383	199.156	383	208.268		383	202.474	383	237.707
384	177.221	384	159.254		384	199.342	384	208.745		384	202.294	384	237.676
385	176.958	385	159.642		385	199.142	385	209.153		385	202.175	385	237.802
386	176.525	386	160.129		386	199.356	386	209.25		386	201.934	386	237.919
387	175.721	387	160.079		387	199.271	387	209.449		387	201.434	387	238.041
388	175.054	388	160.008		388	199.413	388	209.88		388	200.996	388	238.126
389	175.129	389	159.938		389	199.289	389	210.199		389	201.026	389	238.194
390	174.217	390	160.3		390	198.969	390	210.657		390	200.465	390	238.225
391	173.533	391	160.425		391	198.787	391	210.921		391	200.079	391	238.297
392	174.067	392	160.129		392	198.333	392	211.06		392	200.443	392	238.356
393	173.875	393	159.579		393	198.076	393	211.542		393	200.355	393	238.086
394	173.787	394	159.113		394	197.147	394	211.736		394	200.272	394	238.207
395	174.071	395	158.958		395	196.711	395	212.329		395	200.434	395	238.266
396	174.021	396	158.942		396	196.476	396	212.662		396	200.382	396	238.162
397	173.554	397	158.671		397	195.947	397	212.778		397	200.154	397	238.122
398	173.258	398	158.521		398	195.893	398	212.954		398	200.044	398	238.049
399	173.058	399	158.579		399	195.951	399	213.107		399	199.89	399	238.171
400	173.037	400	158.029		400	195.658	400	212.843		400	199.855	400	238.428
401	173.233	401	158.012		401	195.52	401	212.542		401	200.026	401	238.351
402	173.521	402	158.217		402	195.733	402	212.843		402	200.219	402	238.459
403	173.662	403	158.275		403	195.658	403	212.722		403	200.276	403	238.347
404	173.537	404	158.792		404	195.284	404	212.977		404	200.202	404	238.405
405	173.662	405	158.85		405	195.062	405	213.213		405	200.259	405	238.419
406	173.729	406	159.479		406	195.2	406	213.162		406	200.311	406	238.487
407	173.942	407	160.058		407	195.271	407	213.088		407	200.557	407	238.577
408	173.821	408	160.371		408	195.511	408	212.296		408	200.504	408	238.423
409	173.446	409	160.904		409	195.796	409	212.69		409	200.259	409	238.595
410	173.117	410	160.829		410	195.951	410	212.546		410	200.035	410	238.739
411	173.15	411	160.6		411	196.267	411	212.574		411	200.07	411	238.734
412	172.812	412	160.017		412	196.578	412	212.676		412	199.886	412	238.757
413	173.171	413	160.075		413	196.733	413	212.588		413	200.057	413	238.951
414	173.45	414	159.779		414	196.4	414	212.87		414	200.241	414	238.977
415	173.379	415	160.096		415	196.427	415	213.352		415	200.254	415	238.987
416	172.879	416	160.363		416	197.142	416	213.926		416	199.947	416	238.955
417	172.742	417	160.271		417	197.378	417	214.157		417	199.838	417	239.023
418	173.171	418	159.908		418	197.364	418	213.366		418	200.145	418	239.158
419	172.996	419	160.354		419	197.449	419	211.315		419	199.978	419	239.135
420	173.104	420	160.333		420	197.409	420	209.444		420	200.022	420	239.194
421	172.958	421	160.412		421	197.556	421	208.222		421	199.934	421	239.207
422	172.258	422	160.996		422	197.413	422	208.083		422	199.509	422	239.369
423	171.396	423	161.512		423	197.333	423	208.389		423	198.978	423	239.451
424	171.204	424	161.892		424	197.631	424	209.204		424	198.785	424	239.315
425	170.458	425	162.629		425	198.058	425	209.824		425	198.316	425	239.437
426	170.129	426	162.771		426	198.222	426	209.454		426	198.136	426	239.477
427	169.767	427	163.142		427	197.622	427	208.361		427	197.912	427	239.59
428	168.883	428	163.463		428	197.253	428	207.87		428	197.39	428	239.716
429	168.796	429	163.287		429	196.898	429	207.625		429	197.434	429	239.838
430	167.296	430	163.35		430	196.991	430	207.148		430	196.588	430	239.68
431	166.062	431	163.729		431	197.004	431	206.699		431	195.855	431	239.59
432	166.492	432	163.546		432	197.16	432	206.824		432	196.189	432	239.387
433	166.279	433	164.075		433	197.32	433	206.63		433	196.105	433	239.419
434	166.342	434	164.046		434	197.422	434	206.37		434	196.202	434	239.523
435	166.904	435	163.6		435	197.409	435	206.556		435	196.596	435	239.815
436	167.621	436	163.408		436	197.529	436	206.296		436	197.044	436	240.005
437	167.646	437	163.667		437	197.853	437	205.472		437	197.048	437	240.194
438	167.875	438	163.717		438	198.142	438	205.018		438	197.162	438	240.518
439	168.479	439	164.117		439	198.049	439	204.31		439	197.487	439	241.041
440	168.708	440	164.367		440	197.911	440	203.764		440	197.632	440	241.117
441	169.233	441	165.35		441	197.689	441	203.509		441	197.947	441	241.09
442	169.458	442	164.117		442	197.92	442	204.926		442	198.04	442	241.027
443	170.158	443	164.367		443	197.907	443	207.482		443	198.404	443	240.973
444	170.575	444	165.35		444	197.569	444	209.245		444	198.684	444	241.104

## Sheet: Fig 4f-g
Fig 4f, g represented ROC analyses of data shown in Fig 4d, e, resprectively.
