# Supplementary material for: CRISPR-Cas-amplified urinary biomarkers for multiplexed and portable cancer diagnostics
Source: Nat Nanotechnol. 2023 Apr 24;18(7):798–807. doi: 10.1038/s41565-023-01372-9 (PMC10359190; doi:10.1038/s41565-023-01372-9)
Supplement: Source Data Fig. 5 — Statistical Source Data [file 41565_2023_1372_MOESM6_ESM.xlsx]

## Sheet: Fig 5b
Mean normalized Cas12a reaction velocity (V0)
PAP9
	Tumor												Healthy control
7 wk	0.920079	1.0509	0.878431	0.861308	0.944655	1.02965	0.793575	0.650727	0.758936	0.89149	0.963185	0.848546	1.04993	0.70345	1.11034	0.990846	0.980112	1.06177	0.928976	1.14027	1.03956
12 wk	0.54455	0.650663	0.650663	0.769885	0.811394	0.683746	0.856399	0.797724	0.856898				1.11251	1.05652	1.29219	0.670013	1.02918	0.98361	1.0127	0.843291
PAP15
	Tumor												Healthy control
7 wk	0.84639	0.858252	0.888941	0.878105	0.798316	1.03503	1.27913	1.10845	1.12964	1.16803	1.31471	1.04319	0.826641	0.689046	0.847878	1.00545	1.0281	1.00283	1.26205	1.14917	1.19442
12 wk	0.944757	1.1519	1.16384	0.975988	1.09311	1.18772	1.21757	1.02697	1.00217				0.88459	1.05774	0.963128	1.06831	1.01273	0.94935	1.00268	1.01411
Cleavage data for PAP7, PAP11, PAP13 were shown in Supplimentary Fig. 9d.

## Sheet: Fig 5c
Quantification of LFA
PAP9	Healthy		Tumor		PAP15	Healthy		Tumor
Position	Counts	Position	Counts		Position	Counts	Position	Counts
0	255	0	255		0	252.333	0	255
1	255	1	255		1	254.667	1	255
2	255	2	255		2	255	2	255
3	255	3	255		3	255	3	255
4	255	4	254.998		4	255	4	255
5	255	5	254.992		5	254.829	5	255
6	255	6	254.982		6	254.323	6	255
7	255	7	254.976		7	253.827	7	255
8	255	8	254.963		8	253.826	8	255
9	255	9	254.788		9	253.301	9	255
10	255	10	254.287		10	253.825	10	255
11	255	11	253.76		11	253.294	11	255
12	255	12	253.101		12	253.291	12	255
13	255	13	252.397		13	253.822	13	254.667
14	255	14	251.882		14	253.821	14	254.667
15	255	15	251.504		15	253.82	15	252.333
16	255	16	251.031		16	250.791	16	252.333
17	255	17	249.766		17	250.425	17	251.667
18	255	18	248.894		18	250.452	18	250.333
19	255	19	248.888		19	249.45	19	250.333
20	255	20	248.875		20	249.964	20	248.667
21	255	21	248.553		21	248.555	21	249
22	255	22	247.541		22	248.55	22	248.333
23	255	23	245.916		23	247.422	23	247.667
24	255	24	245.236		24	246.06	24	245.333
25	255	25	245.06		25	244.489	25	243
26	255	26	242.593		26	243.672	26	243
27	255	27	237.122		27	240.19	27	237.333
28	254.488	28	226.544		28	236.234	28	225.667
29	251.759	29	202.788		29	229.667	29	198.667
30	239.709	30	160.332		30	225.72	30	147.667
31	216.563	31	124.925		31	227.194	31	137
32	195.017	32	109.279		32	228.415	32	121.333
33	180.555	33	98.2778		33	229.608	33	119
34	171.108	34	105.443		34	235.94	34	139.667
35	178.411	35	140.367		35	245.616	35	189.667
36	211.897	36	189.536		36	249.674	36	223.333
37	242.623	37	220.142		37	252.47	37	237.667
38	252.761	38	234.357		38	253.199	38	243.667
39	254.921	39	242.458		39	253.667	39	247.667
40	255	40	246.535		40	253.798	40	249.667
41	255	41	249.204		41	253.667	41	252
42	255	42	250.702		42	253.667	42	253.667
43	255	43	251.901		43	253.667	43	254
44	255	44	252.414		44	253.05	44	254.667
45	255	45	253.051		45	252.221	45	254.667
46	255	46	254.143		46	253.044	46	254.667
47	255	47	254.205		47	253.042	47	255
48	255	48	253.838		48	253.791	48	255
49	255	49	254.101		49	253.79	49	254.667
50	255	50	254.54		50	253.789	50	254.667
51	255	51	254.538		51	253.788	51	255
52	255	52	254.535		52	254.425	52	255
53	255	53	254.533		53	254	53	255
54	255	54	254.481		54	254	54	255
55	255	55	254.439		55	254	55	255
56	255	56	254.525		56	254.234	56	255
57	255	57	254.471		57	254.232	57	255
58	255	58	254.474		58	254.667	58	255
59	255	59	254.553		59	254.667	59	255
60	255	60	254.364		60	254.667	60	255
61	255	61	254.527		61	254.667	61	255
62	255	62	254.747		62	253.33	62	255
63	255	63	254.542		63	253.335	63	255
64	255	64	254.487		64	255	64	255
65	255	65	254.578		65	254.776	65	255
66	255	66	254.741		66	255	66	255
67	255	67	254.554		67	255	67	255
68	255	68	254.552		68	255	68	255
69	255	69	254.532		69	255	69	255
70	255	70	254.255		70	255	70	255
71	255	71	253.673		71	254.77	71	255
72	255	72	253.572		72	254.769	72	255
73	255	73	253.812		73	254.667	73	255
74	255	74	253.794		74	254.667	74	255
75	255	75	253.458		75	254.667	75	255
76	255	76	253.411		76	254.298	76	255
77	255	77	253.407		77	254.295	77	255
78	255	78	253.424		78	255	78	255
79	255	79	253.227		79	255	79	255
80	255	80	252.647		80	254.762	80	255
81	255	81	252.619		81	254.762	81	255
82	255	82	252.667		82	254.761	82	255
83	255	83	252.667		83	254.76	83	255
84	255	84	252.667		84	254.908	84	255
85	255	85	252.925		85	254.183	85	255
86	255	86	253.668		86	254.181	86	255
87	255	87	253.927		87	254.179	87	255
88	255	88	253.926		88	254.667	88	255
89	255	89	253.579		89	254.667	89	255
90	255	90	252.646		90	254.174	90	255
91	255	91	252.881		91	254.172	91	255
92	255	92	253.667		92	254.667	92	255
93	255	93	253.542		93	254.667	93	255
94	255	94	253.192		94	253.917	94	255
95	255	95	253.228		95	253.914	95	255
96	255	96	253.364		96	254.667	96	255
97	255	97	253.528		97	254.667	97	255
98	255	98	253.835		98	254.16	98	255
99	255	99	253.792		99	254.158	99	255
100	255	100	253.56		100	254.156	100	255
101	255	101	253.2		101	254.154	101	255
102	255	102	253.066		102	254.667	102	255
103	255	103	252.868		103	254.667	103	255
104	255	104	252.2		104	254.667	104	255
105	255	105	252.032		105	254.667	105	255
106	255	106	252.131		106	254.739	106	255
107	255	107	252.014		107	254.738	107	255
108	255	108	251.719		108	254.738	108	255
109	255	109	252.088		109	254.737	109	255
110	255	110	252.389		110	254.667	110	255
111	255	111	252.544		111	254.667	111	255
112	255	112	252.821		112	254.667	112	255
113	255	113	251.82		113	254.667	113	255
114	255	114	251.909		114	254.667	114	255
115	255	115	252.196		115	254.667	115	255
116	255	116	252.508		116	254.128	116	255
117	255	117	252.273		117	254.126	117	255
118	255	118	252.155		118	254.124	118	255
119	255	119	251.587		119	254.122	119	255
120	255	120	251.263		120	254.667	120	255
121	255	121	251.577		121	254.667	121	255
122	255	122	250.755		122	253.842	122	255
123	255	123	251.083		123	253.839	123	255
124	255	124	250.938		124	254.17	124	255
125	255	125	251.042		125	254.168	125	255
126	255	126	250.682		126	254.11	126	255
127	255	127	250.777		127	252.883	127	255
128	255	128	251.226		128	253.826	128	255
129	255	129	251.341		129	253.824	129	255
130	255	130	251.719		130	253.821	130	255
131	255	131	250.814		131	253.818	131	254.667
132	255	132	250.444		132	252.865	132	255
133	255	133	250.481		133	253.715	133	254.667
134	255	134	250.734		134	253.714	134	254.667
135	255	135	251.106		135	253.714	135	255
136	255	136	251.016		136	253.713	136	255
137	255	137	250.521		137	253.712	137	255
138	255	138	250.336		138	252.555	138	254.667
139	255	139	249.719		139	252.797	139	253.667
140	255	140	248.701		140	252.085	140	253.667
141	255	141	247.61		141	251.5	141	253
142	255	142	247.291		142	250.456	142	252.667
143	254.975	143	246.383		143	249.453	143	252
144	254.821	144	244.61		144	246.606	144	250
145	254.708	145	241.85		145	241.714	145	246.667
146	253.682	146	238.069		146	236.668	146	243.333
147	251.324	147	232.174		147	225.739	147	237.333
148	246.908	148	219.517		148	207.425	148	228.667
149	236.625	149	205.451		149	188.116	149	206.667
150	213.877	150	195.746		150	149.213	150	170.333
151	180.578	151	168.042		151	128.597	151	135.667
152	160.357	152	148.796		152	106.791	152	98.3333
153	148.357	153	134.724		153	95.7296	153	78
154	128.227	154	122.107		154	84.3032	154	69
155	124.434	155	105.38		155	84.4512	155	73
156	104.406	156	111.497		156	112.376	156	76.3333
157	100.585	157	124.572		157	126.526	157	100
158	105.32	158	161.522		158	174.293	158	144.667
159	109.752	159	201.037		159	212.488	159	193
160	150.245	160	217.073		160	231.234	160	218
161	199.219	161	233.993		161	240.88	161	234.667
162	229.79	162	239.381		162	244.023	162	241.667
163	243.001	163	241.486		163	246.333	163	244.667
164	248.744	164	242.827		164	247.333	164	246
165	252.224	165	244.951		165	249.333	165	248
166	253.457	166	246.802		166	251.314	166	247.667
167	254.695	167	246.097		167	251	167	247.333
168	254.72	168	245.602		168	250.333	168	245.667
169	254.912	169	245.865		169	249.067	169	244
170	255	170	245.094		170	250.064	170	244.333
171	255	171	242.578		171	250.379	171	243.667
172	255	172	242.746		172	250.943	172	243.667
173	255	173	243.208		173	250.307	173	241.667
174	255	174	242.619		174	249.371	174	241.667
175	255	175	242.822		175	250.012	175	243
176	255	176	241.683		176	249.667	176	243
177	255	177	241.355		177	249.657	177	242.333
178	255	178	241.783		178	249.333	178	243
179	254.997	179	242.731		179	249.365	179	241
180	254.945	180	243.485		180	249.355	180	243.667
181	254.998	181	245.993		181	250.333	181	242.333
182	254.949	182	244.893		182	249.36	182	243
183	254.954	183	242.278		183	249.675	183	243.333
184	255	184	240.207		184	250.333	184	243
185	254.999	185	239.695		185	249.672	185	242
186	254.963	186	239.868		186	248.67	186	241.333

## Sheet: Fig 5d
Fig 5d represented ROC analyses of data shown in Fig 5b & c.

## Sheet: Fig 5e
KP (lung primary)							CRC lung mets
PC1	PC2	PC3	PC4	PC5	Diagnosis		PC1	PC2	PC3	PC4	PC5	Diagnosis
0.613018	-0.754043	-1.00359	-0.201538	2.80213e-09	cancer		1.38999	0.293943	-1.12349	0.334182	0.143291	Cancer
1.26963	-0.00230099	0.394595	0.174944	-1.18717e-08	cancer		1.25297	0.499639	0.232718	0.294854	0.33627	Cancer
0.218211	-0.807594	-0.488861	-0.696963	4.20631e-08	cancer		1.67717	1.46445	-0.0304132	-0.258828	-0.241224	Cancer
0.169497	-0.943213	-0.210733	0.232238	5.68312e-08	cancer		0.186313	-0.52557	1.49038	0.0908223	0.930842	Cancer
0.938086	-0.814535	-0.033107	-1.07399	-4.29848e-08	cancer		-0.802342	-0.912085	0.968285	0.775687	-0.447395	Cancer
0.44635	0.592159	-0.427459	0.82505	-3.60614e-08	cancer		0.407216	-0.0855693	0.0355863	-0.711707	0.147564	Cancer
-1.80322	0.300327	0.117993	0.421563	1.56998e-08	cancer		1.32087	-4.11607	-0.05698	-0.405651	-0.431091	Cancer
-1.88769	-1.15302	-1.58118	0.479604	7.71474e-09	cancer		2.44708	1.47597	-0.384575	-0.0250086	-0.370579	Cancer
-1.39021	-0.485582	-0.925346	0.943789	-3.01022e-08	cancer		0.817938	0.278872	0.571232	-0.0742485	-0.736556	control
-0.830639	0.381845	0.783608	-1.40835	-1.92666e-08	cancer		-1.33295	-0.021841	-0.363084	1.02709	-0.225349	control
-1.0329	1.35594	-0.433308	-0.530568	6.66491e-09	cancer		-0.772308	0.253434	0.0192961	0.960915	0.258384	control
-0.561202	-0.349896	2.72448	1.71697	5.94466e-09	cancer		-1.01502	-0.417576	-1.40683	0.402698	0.22031	control
1.39116	-0.134287	0.050526	0.266686	1.17224e-08	control		-1.31006	-0.753004	-0.921554	-0.870392	0.636835	control
0.0779228	-2.55104	-0.60069	-0.272381	-1.898e-08	control		0.391656	0.825655	0.554093	-0.393429	0.627062	control
1.6312	0.27607	-0.537034	-1.05305	-2.57306e-08	control		-2.31078	0.664212	0.234884	-0.160116	-0.269185	control
0.356111	0.264703	0.501561	0.628985	-6.87944e-08	control		-2.34774	1.07555	0.18045	-0.986866	-0.579176	control
0.207482	0.297774	0.807366	-0.366465	2.15411e-08	control
0.748394	0.635983	1.10444	-1.49867	4.47111e-08	control
-1.00589	0.96065	0.550414	0.293073	-7.57878e-09	control
0.584138	1.64534	-1.02687	1.58523	4.52997e-08	control
-0.139452	1.28472	0.233199	-0.466156	3.75675e-10	control

## Sheet: Fig 5f
Normalized reporter level
	PAP7	PAP9	PAP11	PAP13	PAP15
CRC lung mets (12 wk)	2.823	0.300179	1.53961	1.55986	0.681
KP-lung (21 days)	0.919595	0.7358	1.05003	0.910066	1.095
PC-3	1.17689	1.3788	1.01906	0.863609	1.40977
Healthy	1	1	1	1	1

## Sheet: Fig 5g
crRNA1										crRNA2							crRNA3							crRNA4							crRNA5							crRNA6							crRNA7
Time points	Human Urine		NTC		In Solution		NTC			Human Urine		NTC		In Solution			Human Urine		NTC		In Solution			Human Urine		NTC		In Solution			Human Urine		NTC		In Solution			Human Urine		NTC		In Solution			Human Urine		NTC		In Solution
4	0.448932	0.467992	0.406216	0.406026	0.333637	0.32351	0.285316	0.287515		0.506004	0.468807	0.394977	0.403421	0.40714	0.334812		0.451	0.449024	0.395925	0.403403	0.345177	0.330948		0.440198	0.425427	0.396068	0.404862	0.345351	0.303962		0.421701	0.421146	0.396543	0.406746	0.290651	0.292045		0.421439	0.427863	0.396909	0.406667	0.2797	0.280726		0.406822	0.406422	0.406057	0.406004	0.294532
9	0.817128	0.862044	0.422614	0.421267	0.599924	0.568077	0.296611	0.29716		1.12256	0.950016	0.407086	0.414622	1.12886	0.621578		0.740139	0.653343	0.412179	0.413528	0.685743	0.609193		0.729574	0.578625	0.409438	0.416463	0.832235	0.488896		0.492992	0.502814	0.409152	0.418753	0.324149	0.331072		0.436796	0.44541	0.407846	0.416168	0.292986	0.289472		0.467755	0.45813	0.419579	0.418736	0.339616
14	1.29845	1.33876	0.424651	0.426293	0.936886	0.856551	0.30099	0.301648		1.84468	1.56807	0.413946	0.418713	1.90528	0.955165		1.08061	0.902181	0.414693	0.419929	1.1144	0.958564		1.16504	0.825103	0.412665	0.423084	1.52288	0.789865		0.601978	0.62914	0.412011	0.422032	0.370509	0.38452		0.456638	0.460972	0.413487	0.42441	0.294529	0.295691		0.558054	0.531717	0.422811	0.423914	0.41603
19	1.85637	1.84752	0.431686	0.432089	1.32218	1.1938	0.302128	0.306742		2.57858	2.27582	0.413551	0.420119	2.67686	1.28726		1.45433	1.19541	0.414971	0.422131	1.59883	1.3518		1.70374	1.15826	0.41392	0.423971	2.28302	1.17303		0.741548	0.793595	0.414611	0.42697	0.434218	0.451931		0.479163	0.48209	0.416823	0.424973	0.296813	0.29759		0.679044	0.642901	0.425983	0.425475	0.532817
24	2.47623	2.39067	0.433446	0.435362	1.7431	1.55923	0.305708	0.306887		3.3075	3.04346	0.415167	0.421762	3.41709	1.6325		1.87281	1.54163	0.418384	0.422831	2.11795	1.77727		2.30182	1.56836	0.415665	0.425371	3.0525	1.62703		0.911703	0.993127	0.41578	0.427717	0.517046	0.533328		0.507622	0.510375	0.419204	0.427863	0.299084	0.29743		0.837265	0.784812	0.427453	0.427949	0.688137
29	3.13699	2.96521	0.433414	0.435344	2.19935	1.95998	0.306172	0.310108		3.98263	3.80653	0.416661	0.423912	4.0617	1.98578		2.32824	1.94099	0.416822	0.426648	2.65225	2.23365		2.96447	2.07165	0.41799	0.427423	3.79125	2.11741		1.12796	1.23835	0.416249	0.42763	0.615964	0.63347		0.556278	0.5479	0.419971	0.42728	0.301191	0.301184		1.03559	0.965188	0.428993	0.426508	0.87855
34	3.79767	3.54395	0.437053	0.43868	2.67843	2.39103	0.30782	0.309985		4.54839	4.43822	0.416596	0.424157	4.53944	2.33554		2.81476	2.39775	0.418892	0.425624	3.18246	2.69369		3.64344	2.64124	0.418609	0.426525	4.35799	2.64419		1.38017	1.51768	0.419506	0.429658	0.739759	0.748486		0.609832	0.601132	0.418397	0.43301	0.301526	0.302987		1.28021	1.19023	0.431909	0.427518	1.10223
39	4.38065	4.1045	0.436971	0.440501	3.16102	2.83949	0.306607	0.309823		4.89911	4.8495	0.41727	0.424599	4.78423	2.69556		3.34037	2.90075	0.421036	0.424205	3.68965	3.15348		4.30864	3.26633	0.418902	0.429693	4.74732	3.17084		1.67893	1.84156	0.416586	0.43056	0.886807	0.886543		0.683776	0.665342	0.416222	0.431278	0.304175	0.300873		1.56328	1.45686	0.431064	0.427918	1.34804
44	4.75657	4.52783	0.43858	0.443003	3.63314	3.29856	0.308071	0.310763		5.1071	5.04691	0.419032	0.424832	4.92376	3.06069		3.88432	3.43997	0.419698	0.425897	4.13105	3.59872		4.85852	3.90248	0.416731	0.428385	4.90445	3.68233		2.01489	2.19541	0.417673	0.428247	1.04946	1.04491		0.777238	0.751805	0.419255	0.429093	0.304068	0.302851		1.88489	1.75986	0.430382	0.427833	1.62626
49	4.99669	4.8025	0.43956	0.444348	4.12896	3.79164	0.310786	0.314663		5.23197	5.16217	0.418861	0.423817	5.20422	3.46385		4.39088	3.98602	0.417048	0.426192	4.57602	4.05825		5.19818	4.51333	0.41938	0.428478	5.2037	4.2098		2.38898	2.57502	0.41664	0.428757	1.25059	1.22578		0.887818	0.853436	0.41754	0.429727	0.306533	0.306781		2.25184	2.11293	0.431417	0.425889	1.93921
54	5.10624	4.97438	0.439773	0.44434	4.40236	4.13332	0.30865	0.312323		5.31037	5.19969	0.418983	0.424152	5.04948	3.7778		4.82208	4.48809	0.419473	0.426193	4.71418	4.32858		5.41106	4.94831	0.41598	0.428628	5.06297	4.51939		2.80872	3	0.415754	0.430724	1.44286	1.40882		1.02011	0.981324	0.420009	0.429589	0.306791	0.301991		2.63994	2.47897	0.429738	0.427755	2.23315
59	5.15715	5.06829	0.442106	0.445352	4.62475	4.45829	0.309621	0.313269		5.30911	5.0962	0.419709	0.424436	5.05918	4.09503		5.10515	4.84838	0.420502	0.423749	4.84256	4.60153		5.50294	5.22708	0.415947	0.428384	5.10006	4.79729		3.24599	3.45269	0.416737	0.429628	1.67391	1.6192		1.17667	1.11652	0.419904	0.431005	0.306263	0.304377		3.04941	2.8638	0.42874	0.430447	2.5499
64	5.14556	5.15369	0.444162	0.447268	4.77219	4.66063	0.309319	0.313906		5.26423	5.07398	0.41676	0.426853	5.09643	4.36897		5.29283	5.09216	0.420987	0.424796	4.91409	4.78024		5.53174	5.37823	0.415884	0.429013	5.12855	4.93021		3.70604	3.90714	0.41569	0.42845	1.91728	1.83817		1.35183	1.27884	0.418166	0.430898	0.309646	0.306036		3.43546	3.26155	0.430791	0.426651	2.88599
69	5.10061	5.1157	0.444315	0.447049						5.2518	5.11106	0.415825	0.424634				5.37469	5.24158	0.419372	0.423917				5.52992	5.44135	0.418082	0.428534				4.19015	4.35516	0.416243	0.427473				1.54089	1.45839	0.417993	0.428534				3.74565	3.58122	0.428477	0.428954
74	5.10142	5.05609	0.444391	0.44699	4.89989	4.81867	0.31276	0.317392		5.232	5.06682	0.417613	0.421837	5.07068	4.7054		5.45206	5.2932	0.419176	0.425062	5.03066	4.93332		5.49839	5.48018	0.41627	0.426465	5.12949	5.08794		4.64111	4.76099	0.418376	0.429108	2.42614	2.32593		1.75266	1.65501	0.415553	0.42687	0.312139	0.310192		3.96414	3.84148	0.428139	0.428506	3.49914
79	5.11198	5.03268	0.449027	0.450524						5.26235	5.08087	0.42011	0.424871				5.43301	5.35986	0.418837	0.422736				5.47744	5.40631	0.418701	0.428213				5.04856	5.06064	0.417642	0.429578				1.9847	1.86688	0.418026	0.432745				4.13387	4.0387	0.432277	0.43156
84	5.07927	5.05887	0.446763	0.450138	4.9724	4.90889	0.315199	0.319579		5.29352	5.10588	0.418739	0.424376	5.07604	4.86973		5.37821	5.29452	0.420529	0.424448	5.0726	5.00726		5.46909	5.40313	0.416797	0.427487	5.0941	5.14994		5.30678	5.28981	0.417721	0.429098	2.97737	2.84264		2.23744	2.09904	0.419513	0.429938	0.31275	0.311367		4.2263	4.16392	0.429777	0.42902	3.95473
89	5.11776	5.01874	0.447285	0.452505						5.30093	5.12336	0.417792	0.423461				5.38132	5.24526	0.421981	0.424065				5.50203	5.35012	0.417567	0.427976				5.50212	5.39786	0.418033	0.430846				2.49283	2.33782	0.419036	0.430005				4.2898	4.25071	0.430164	0.432356
94	5.11296	5.05179	0.451096	0.454097	4.99603	4.94772	0.315292	0.319645		5.24138	5.13949	0.416816	0.425607	5.01527	4.97663		5.39046	5.27067	0.420151	0.426809	5.06698	5.03956		5.50124	5.37703	0.418949	0.428638	5.09835	5.16857		5.62146	5.48552	0.418515	0.429683	3.5424	3.39506		2.77645	2.60125	0.420255	0.428553	0.316801	0.314758		4.30303	4.29113	0.430167	0.430912	4.20364
99	5.13912	5.06114	0.45323	0.45535						5.25731	5.15884	0.419481	0.423248				5.37288	5.23751	0.418931	0.424504				5.53198	5.34368	0.418711	0.42842				5.70269	5.55244	0.415874	0.429447				3.07558	2.87303	0.41868	0.430644				4.24543	4.27649	0.430836	0.431241
104	5.13732	5.06291	0.451239	0.455753	4.98082	4.94535	0.318054	0.324292		5.24585	5.14608	0.419747	0.42558	5.02762	5.00515		5.38606	5.26111	0.420734	0.425761	5.05673	5.05344		5.54677	5.3495	0.418684	0.427078	5.10933	5.17261		5.74988	5.58755	0.415324	0.428987	4.06682	3.94996		3.36851	3.15892	0.419122	0.429565	0.321335	0.31824		4.19563	4.18317	0.430934	0.43186	4.32171
109	5.151	5.02129	0.452158	0.456873						5.26597	5.15733	0.418849	0.425749				5.41028	5.20398	0.421287	0.425358				5.44801	5.3528	0.416552	0.427416				5.73373	5.49954	0.417176	0.430705				3.67439	3.44302	0.420026	0.431049				4.18221	4.16887	0.431824	0.434811
114	5.14873	5.02528	0.452223	0.461007	4.93986	4.91227	0.32062	0.326363		5.26834	5.15763	0.421046	0.423497	5.03325	5.02958		5.41367	5.22336	0.421679	0.42357	5.07528	5.08609		5.46962	5.3858	0.419162	0.428324	5.0845	5.1338		5.7117	5.48276	0.418055	0.429596	4.51372	4.42488		3.99768	3.74221	0.418083	0.431267	0.324313	0.320946		4.2175	4.15118	0.431202	0.432184	4.38166
119	5.15383	5.02718	0.456965	0.46208						5.26166	5.16179	0.41849	0.426201				5.36302	5.22681	0.420646	0.427427				5.47312	5.39077	0.416836	0.428448				5.67678	5.44487	0.420851	0.429347				4.29796	4.03842	0.421876	0.428297				4.15745	4.10992	0.433136	0.433976
124	5.16549	5.02191	0.456741	0.461471	4.92695	4.92187	0.323478	0.330188		5.2664	5.15485	0.418777	0.427025	5.01586	5.03214		5.36543	5.22331	0.420282	0.424129	5.03025	5.07861		5.48132	5.38646	0.418177	0.427151	5.09002	5.13906		5.65156	5.46264	0.418438	0.431753	4.82766	4.80806		4.60742	4.34188	0.420651	0.431109	0.328908	0.324945		4.10779	4.11051	0.43102	0.436496	4.41351
129	5.16063	5.033	0.458218	0.465306						5.25628	5.16099	0.419997	0.427242				5.37176	5.23081	0.42099	0.426716				5.4876	5.38314	0.416316	0.429085				5.66512	5.49276	0.418801	0.430515				4.89831	4.6247	0.419622	0.430419				4.12414	4.12866	0.434783	0.438534
134	5.16555	5.02619	0.455791	0.466667	4.94056	4.92327	0.327181	0.332713		5.29057	5.16967	0.420824	0.426676	5.03334	5.02518		5.37665	5.2502	0.420586	0.428875	5.03055	5.06951		5.49178	5.39268	0.41733	0.429302	5.10005	5.13398		5.67777	5.44039	0.420256	0.431162	4.99762	5.03865		5.14359	4.90121	0.422228	0.431466	0.333786	0.326593		4.1334	4.12032	0.435092	0.437093	4.35509
139	5.1647	5.03237	0.459742	0.467955						5.29279	5.18316	0.421221	0.425219				5.39149	5.23739	0.424693	0.424182				5.49702	5.38693	0.418927	0.430214				5.71281	5.44695	0.417318	0.431972				5.36013	5.13168	0.421178	0.430462				4.09962	4.14305	0.436702	0.43881
144	5.15483	5.03538	0.460516	0.470317	4.93877	4.92447	0.332605	0.337017		5.26616	5.18092	0.42265	0.425498	5.03748	5.03005		5.38157	5.241	0.422661	0.425222	5.02445	5.09296		5.49058	5.39077	0.417643	0.430024	5.11416	5.14297		5.65388	5.46188	0.417441	0.431358	5.08394	5.14949		5.49022	5.32784	0.417567	0.431202	0.337375	0.330381		4.10874	4.1569	0.436005	0.43874	4.31376
149	5.16731	5.05137	0.461789	0.470357						5.27523	5.17115	0.421655	0.425491				5.38682	5.23472	0.42257	0.425195				5.48784	5.41361	0.41738	0.428163				5.65952	5.45272	0.418507	0.433271				5.61729	5.46991	0.42122	0.433872				4.11541	4.15731	0.436814	0.437549
154	5.16796	5.04291	0.463179	0.473205	4.95752	4.92469	0.333375	0.341277		5.28869	5.18664	0.421337	0.427268	5.02819	4.97688		5.38491	5.25517	0.422339	0.427859	5.02141	5.08523		5.49986	5.40922	0.419925	0.431052	5.09523	5.13892		5.67053	5.4726	0.420594	0.433096	5.14341	5.20461		5.70583	5.61221	0.422334	0.433587	0.344516	0.33634		4.11753	4.16207	0.437018	0.439649	4.26199
159	5.17718	5.03733	0.464848	0.475989						5.29232	5.17902	0.421612	0.425073				5.3972	5.26061	0.422394	0.426788				5.49475	5.41006	0.419939	0.429525				5.6535	5.46995	0.41871	0.43137				5.76246	5.67738	0.420078	0.431779				4.12381	4.1807	0.436478	0.443291
164	5.15996	5.03037	0.464524	0.474429	4.95482	4.93177	0.336468	0.343206		5.29761	5.18834	0.419955	0.426979	5.00545	4.98559		5.40042	5.26387	0.423403	0.426245	5.0191	5.07575		5.49805	5.39467	0.419828	0.430136	5.09549	5.13926		5.67066	5.48687	0.418482	0.433664	5.17637	5.23162		5.79797	5.73857	0.419534	0.434089	0.348792	0.340226		4.13369	4.18171	0.439034	0.440528	4.22109
169	5.18102	5.04743	0.467538	0.479486						5.29503	5.20136	0.422858	0.426679				5.39503	5.26206	0.424208	0.426476				5.51572	5.42055	0.420979	0.428571				5.67741	5.48456	0.420381	0.43394				5.85303	5.79337	0.423082	0.432281				4.12934	4.18124	0.438821	0.442563
174	5.17664	5.04593	0.467974	0.477783	4.93773	4.91578	0.340404	0.349687		5.2908	5.18607	0.422902	0.428847	5.01149	4.97907		5.3676	5.25902	0.42454	0.427082	5.03398	5.07684		5.50577	5.42468	0.420771	0.430305	5.07721	5.14139		5.68257	5.46775	0.421773	0.432355	5.21052	5.27009		5.85445	5.85512	0.419866	0.432095	0.354567	0.342121		4.13035	4.18517	0.439211	0.444114	4.22744
179	5.18788	5.06694	0.469871	0.479834						5.29044	5.19428	0.423371	0.428439				5.39835	5.24918	0.425629	0.427717				5.50391	5.40875	0.420677	0.430431				5.68294	5.49075	0.417348	0.433591				5.88452	5.90324	0.42248	0.432507				4.13049	4.17561	0.437654	0.446215
184	5.17965	5.05906	0.47146	0.479402	4.94086	4.91007	0.34442	0.351693		5.31027	5.19192	0.426709	0.429158	5.06419	4.97352		5.4047	5.27217	0.426362	0.428809	5.0232	5.06814		5.49995	5.40328	0.418952	0.432362	5.10512	5.12433		5.6932	5.47347	0.419848	0.431685	5.22331	5.27628		5.82334	5.90222	0.420749	0.432627	0.3565	0.348865		4.13161	4.18327	0.441025	0.444548	4.22075
[truncated: 223 more columns]
